# Supplementary material for: Comparison of measured LDL cholesterol with calculated LDL-cholesterol using the Friedewald and Martin-Hopkins formulae in diabetic adults at Charlotte Maxeke Johannesburg Academic Hospital/NHLS Laboratory
Source: PLoS One. 2022 Dec 14;17(12):e0277981. doi: 10.1371/journal.pone.0277981 (PMC9749991; doi:10.1371/journal.pone.0277981)
Supplement: S1 Dataset — (XLSX) [file pone.0277981.s002.xlsx]

## Sheet: Filtered Data
			AGE_TESTED_YEARS	GENDER	TOTAL_CHOLESTEROL (mmol/L)	Total cholesterol mg/dL	TRIGLYCERIDE (mmol/L)	Triglyceride mg/dL	HDL (mmol/L)	HDL (mg/dL)	LDL CHOLESTEROL (mmol/L)	LDL mg/dL		Friedewald SI	Martin mg/dL	Martin SI
			43	F	2.08	80.4336	1.06	93.8842	0.87	33.6429	0.91	35.1897		0.728182	29.0767	0.751923
		1	41	M	2.49	96.2883	1.07	94.7699	0.82	31.7094	1.23	47.5641		1.18364	46.7	1.20766
		2	81	F	2.93	113.303	1.16	102.741	1.45	56.0715	1.24	47.9508		0.952727	38.5514	0.996939
		3	61	M	3.07	118.717	4.61	408.308	0.59	22.8153	1.09	42.1503		0.384545	61.59	1.59272
		4	80	M	2.54	98.2218	0.37	32.7709	1.25	48.3375	1.21	46.7907		1.12182	40.5212	1.04788
		5	51	F	2.59	100.155	1.02	90.3414	0.97	37.5099	1.17	45.2439		1.15636	45.2721	1.17074
		6	36	F	4.55	175.948	6.32	559.762	0.56	21.6552	1.2	46.404		1.11727	90.6839	2.34509
		7	59	F	1.44	55.6848	0.76	67.3132	0.59	22.8153	0.71	27.4557		0.504545	18.5475	0.479639
		8	33	F	2.37	91.6479	0.75	66.4275	1.12	43.3104	1.07	41.3769		0.909091	33.5758	0.868271
		9	49	F	2.94	113.69	0.8	70.856	1.74	67.2858	1.23	47.5641		0.836364	31.3283	0.810149
		10	42	M	2.06	79.6602	0.5	44.285	1.17	45.2439	0.62	23.9754		0.662727	21.7634	0.562803
		11	66	F	2.27	87.7809	2.07	183.34	0.58	22.4286	0.96	37.1232		0.749091	39.1609	1.0127
		12	62	M	3.39	131.091	4.59	406.536	0.94	36.3498	1.11	42.9237		0.363636	60.5788	1.56657
		13	62	M	1.57	60.7119	0.39	34.5423	0.84	32.4828	0.57	22.0419		0.552727	18.3599	0.474786
		14	74	M	1.98	76.5666	0.75	66.4275	0.76	29.3892	0.88	34.0296		0.879091	32.4157	0.838271
		15	48	M	2.58	99.7686	1.07	94.7699	0.91	35.1897	1.23	47.5641		1.18364	46.6978	1.2076
		16	54	F	2.56	98.9952	0.84	74.3988	1	38.67	1.3	50.271		1.17818	44.8255	1.15919
		17	33	F	2.68	103.636	0.64	56.6848	1.75	67.6725	0.73	28.2291		0.639091	21.7919	0.563539
		18	75	F	3.09	119.49	0.99	87.6843	1.4	54.138	1.33	51.4311		1.24	48.1593	1.2454
		19	65	M	3.08	119.104	1.23	108.941	1.58	61.0986	1.25	48.3375		0.940909	38.5512	0.996935
		20	53	M	2.59	100.155	1.12	99.1984	1.16	44.8572	1.14	44.0838		0.920909	36.928	0.954959
		21	66	F	2.87	110.983	0.57	50.4849	1.37	52.9779	1.33	51.4311		1.24091	45.3838	1.17362
		22	47	F	3.04	117.557	0.81	71.7417	2.03	78.5001	1.12	43.3104		0.641818	23.7925	0.615274
		23	35	F	3.34	129.158	1.72	152.34	1.54	59.5518	1.31	50.6577		1.01818	46.169	1.19393
		24	31	M	3.44	133.025	1.52	134.626	1.89	73.0863	1.1	42.537		0.859091	38.2246	0.988487
		25	62	M	2.11	81.5937	0.43	38.0851	0.95	36.7365	1.02	39.4434		0.964545	33.9757	0.878613
		26	48	F	2.8	108.276	0.6	53.142	1.61	62.2587	1.16	44.8572		0.917273	32.7318	0.846444
		27	61	F	2.53	97.8351	0.9	79.713	1.07	41.3769	1.12	43.3104		1.05091	40.1902	1.03932
		28	31	F	3.05	117.944	2.25	199.282	1.06	40.9902	1.29	49.8843		0.967273	49.6543	1.28406
		29	59	M	2.33	90.1011	0.9	79.713	0.94	36.3498	1.05	40.6035		0.980909	37.4833	0.969319
		30	63	F	2.9	112.143	0.9	79.713	1.45	56.0715	1.3	50.271		1.04091	39.8035	1.02932
		31	45	F	3.1	119.877	0.36	31.8852	1.55	59.9385	1.35	52.2045		1.38636	50.8284	1.31442
		32	35	F	3.1	119.877	0.65	57.5705	1.95	75.4065	0.85	32.8695		0.854545	31.082	0.803781
		33	56	M	3.72	143.852	0.84	74.3988	2.26	87.3942	1.34	51.8178		1.07818	40.9585	1.05919
		34	67	M	2.4	92.808	0.74	65.5418	1.17	45.2439	1.11	42.9237		0.893636	32.9993	0.853361
		35	48	F	2.76	106.729	0.48	42.5136	1.68	64.9656	1.09	42.1503		0.861818	29.6169	0.765892
		36	77	M	2.5	96.675	0.94	83.2558	0.93	35.9631	1.34	51.8178		1.14273	44.0607	1.13941
		37	52	F	2.56	98.9952	0.79	69.9703	1.04	40.2168	1.29	49.8843		1.16091	43.8911	1.13502
		38	44	M	1.77	68.4459	0.48	42.5136	1.22	47.1774	0.47	18.1749		0.331818	9.12176	0.235889
		39	64	F	1.7	65.739	0.85	75.2845	0.55	21.2685	0.64	24.7488		0.763636	28.7862	0.744412
		40	79	F	2.3	88.941	0.65	57.5705	0.73	28.2291	1.22	47.1774		1.27455	47.3234	1.22378
		41	57	F	2.77	107.116	0.56	49.5992	2.03	78.5001	0.65	25.1355		0.485455	14.4446	0.373537
		42	74	F	2.82	109.049	0.67	59.3419	1.33	51.4311	1.32	51.0444		1.18545	43.8179	1.13313
		43	45	M	2.81	108.663	2.29	202.825	0.93	35.9631	1.23	47.5641		0.839091	46.0121	1.18987
		44	51	F	2.76	106.729	2.12	187.768	0.76	29.3892	1.35	52.2045		1.03636	51.6183	1.33485
		45	72	F	2.6	100.542	0.85	75.2845	1.13	43.6971	1.16	44.8572		1.08364	41.1606	1.06441
		46	70	F	3.48	134.572	2.51	222.311	1.17	45.2439	1.37	52.9779		1.16909	61.5389	1.59139
		47	33	U	2.95	114.077	0.71	62.8847	1.31	50.6577	1.34	51.8178		1.31727	49.4444	1.27863
		48	50	M	3.74	144.626	4.64	410.965	0.86	33.2562	1.28	49.4976		0.770909	70.2731	1.81726
		49	31	F	3.96	153.133	0.54	47.8278	2.74	105.956	1.37	52.9779		0.974545	33.5123	0.866628
		50	79	M	2.52	97.4484	1.17	103.627	1.15	44.4705	1.23	47.5641		0.838182	34.1366	0.882774
		51	66	M	2.74	105.956	1.12	99.1984	1.45	56.0715	0.98	37.8966		0.780909	31.5142	0.814958
		52	49	F	3.46	133.798	0.44	38.9708	2.59	100.155	1.06	40.9902		0.67	22.5084	0.582067
		53	69	U	4.65	179.816	9.46	837.872	0.72	27.8424	0.63	24.3621		-0.37	56.7604	1.46782
		54	57	M	2.41	93.1947	0.39	34.5423	1.16	44.8572	1.2	46.404		1.07273	38.4683	0.994789
		55	50	M	2.74	105.956	1.81	160.312	0.82	31.7094	1.24	47.9508		1.09727	50.3193	1.30126
		56	21	M	3.22	124.517	0.24	21.2568	1.73	66.8991	1.39	53.7513		1.38091	51.5449	1.33295
		57	46	M	2.75	106.343	2.15	190.425	0.82	31.7094	1.18	45.6306		0.952727	48.5474	1.25544
		58	64	M	2.51	97.0617	1.55	137.284	0.96	37.1232	1.14	44.0838		0.845455	37.796	0.977405
		59	43	M	3.29	127.224	3.96	350.737	1.07	41.3769	1.38	53.3646		0.42	48.9277	1.26527
		60	39	M	2.42	93.5814	0.43	38.0851	0.87	33.6429	1.35	52.2045		1.35455	49.057	1.26862
		61	63	F	2.77	107.116	0.37	32.7709	1.52	58.7784	1.27	49.1109		1.08182	38.9744	1.00788
		62	74	F	2.06	79.6602	0.69	61.1133	1.05	40.6035	0.57	22.0419		0.696364	24.8443	0.642474
		63	34	F	3.71	143.466	1.35	119.57	2.19	84.6873	1.1	42.537		0.906364	38.163	0.986894
		64	63	M	4.12	159.32	7.59	672.246	0.78	30.1626	1	38.67		-0.11	61.9332	1.60159
		65	56	F	3.05	117.944	0.72	63.7704	1.61	62.2587	0.94	36.3498		1.11273	41.5136	1.07354
		66	36	F	2.43	93.9681	1.28	113.37	1	38.67	0.95	36.7365		0.848182	35.4087	0.915669
		67	89	F	2.21	85.4607	0.61	54.0277	0.81	31.3227	1.31	50.6577		1.12273	40.6311	1.05072
		68	37	F	2.58	99.7686	1.51	133.741	0.79	30.5493	1.2	46.404		1.10364	47.6482	1.23218
		69	42	F	3.43	132.638	2.34	207.254	0.77	29.7759	1.24	47.9508		1.59636	72.8254	1.88327
		70	46	F	2.92	112.916	1.33	117.798	1.38	53.3646	1.3	50.271		0.935455	39.2418	1.01479
		71	61	M	2.6	100.542	1.76	155.883	1.05	40.6035	1.27	49.1109		0.75	36.6724	0.948347
		72	56	F	2.56	98.9952	0.83	73.5131	1.34	51.8178	1.06	40.9902		0.842727	31.8622	0.823956
		73	29	F	2.87	110.983	0.51	45.1707	1.61	62.2587	1.34	51.8178		1.02818	35.8183	0.926261
		74	34	M	2.48	95.9016	0.73	64.6561	1.14	44.0838	1.23	47.5641		1.00818	37.4498	0.968451
		75	69	F	2.98	115.237	1.12	99.1984	1.56	60.3252	1.09	42.1503		0.910909	36.5413	0.944959
		76	65	F	2.93	113.303	0.7	61.999	1.46	56.4582	1.3	50.271		1.15182	42.4265	1.09715
		77	60	F	2.65	102.475	1.5	132.855	1.06	40.9902	1.22	47.1774		0.908182	39.7058	1.02679
		78	73	M	1.98	76.5666	0.98	86.7986	0.68	26.2956	0.83	32.0961		0.854545	33.2517	0.859888
		79	62	F	2.77	107.116	1.45	128.426	1.14	44.0838	1.28	49.4976		0.970909	41.9786	1.08557
		80	40	F	2.04	78.8868	0.63	55.7991	0.86	33.2562	0.95	36.7365		0.893636	31.6808	0.819266
		81	46	F	3.47	134.185	0.56	49.5992	2.33	90.1011	1.17	45.2439		0.885455	29.9126	0.77354
		82	57	M	2.3	88.941	0.77	68.1989	1	38.67	1.2	46.404		0.95	35.7606	0.924769
		83	74	F	2.45	94.7415	1.03	91.2271	1.1	42.537	1.2	46.404		0.881818	34.6608	0.896329
		84	74	F	2.44	94.3548	1.12	99.1984	1.13	43.6971	1	38.67		0.800909	32.2876	0.834958
		85	67	M	2.63	101.702	1.06	93.8842	1.06	40.9902	1.19	46.0173		1.08818	42.9979	1.11193
		86	57	F	2.99	115.623	1.4	123.998	2.01	77.7267	1.07	41.3769		0.343636	17.2303	0.445575
		87	49	M	2.36	91.2612	1.48	131.084	0.71	27.4557	1.3	50.271		0.977273	42.3164	1.0943
		88	39	M	2.88	111.37	0.23	20.3711	1.75	67.6725	1.33	51.4311		1.02545	37.8768	0.979494
		89	61	M	2.22	85.8474	2.31	204.597	0.78	30.1626	0.89	34.4163		0.39	28.7642	0.743842
		90	58	M	2.83	109.436	0.49	43.3993	1.44	55.6848	1.23	47.5641		1.16727	41.3515	1.06935
		91	79	F	3.03	117.17	0.6	53.142	2.02	78.1134	1.2	46.404		0.737273	25.7712	0.666443
		92	62	M	2.3	88.941	1.38	122.227	0.88	34.0296	0.94	36.3498		0.792727	34.5403	0.893212
		93	65	F	2.86	110.596	0.46	40.7422	1.51	58.3917	1.25	48.3375		1.14091	40.5639	1.04898
		94	26	M	2.52	97.4484	0.78	69.0846	1.08	41.7636	1.21	46.7907		1.08545	40.9859	1.0599
		95	61	M	2.55	98.6085	0.51	45.1707	1.18	45.6306	1.32	51.0444		1.13818	40.072	1.03626
		96	62	M	2.72	105.182	3.24	286.967	0.73	28.2291	1.25	48.3375		0.517273	43.1925	1.11696
		97	59	F	3.06	118.33	0.33	29.2281	1.78	68.8326	1.41	54.5247		1.13	41.1467	1.06405
		98	83	M	3.24	125.291	1.7	150.569	0.84	32.4828	1.66	64.1922		1.62727	69.6435	1.80098
		99	74	F	3.22	124.517	1.32	116.912	1.14	44.0838	1.51	58.3917		1.48	60.2763	1.55874
		100	65	F	3.31	127.998	0.37	32.7709	1.82	70.3794	1.74	67.2858		1.32182	48.2552	1.24788
		101	59	M	3.04	117.557	1.9	168.283	0.59	22.8153	1.69	65.3523		1.58636	69.994	1.81004
		102	33	F	3.03	117.17	2.64	233.825	0.8	30.936	1.66	64.1922		1.03	57.006	1.47418
		103	89	F	3.79	146.559	0.64	56.6848	2.35	90.8745	1.59	61.4853		1.14909	41.5136	1.07354
		104	68	F	3.02	116.783	3.38	299.367	0.66	25.5222	1.42	54.9114		0.823636	59.7489	1.54511
		105	63	M	3.6	139.212	0.7	61.999	1.69	65.3523	1.48	57.2316		1.59182	59.4413	1.53715
		106	37	M	3.37	130.318	0.58	51.3706	1.87	72.3129	1.64	63.4188		1.23636	45.1623	1.1679
		107	81	F	3.15	121.811	1.16	102.741	1.46	56.4582	1.41	54.5247		1.16273	46.6721	1.20694
		108	73	M	2.99	115.623	0.77	68.1989	1.35	52.2045	1.63	63.0321		1.29	48.9084	1.26477
		109	72	F	2.8	108.276	1.35	119.57	0.94	36.3498	1.61	62.2587		1.24636	51.3108	1.3269
		110	37	F	3.24	125.291	1.5	132.855	0.84	32.4828	1.66	64.1922		1.71818	71.0285	1.8368
		111	72	M	2.82	109.049	0.98	86.7986	1.18	45.6306	1.61	62.2587		1.19455	46.3995	1.19989
		112	58	M	2.75	106.343	1.51	133.741	1.04	40.2168	1.56	60.3252		1.02364	44.5546	1.15218
		113	71	F	3.09	119.49	0.92	81.4844	1.08	41.7636	1.74	67.2858		1.59182	61.4298	1.58858
		114	47	M	2.82	109.049	1.08	95.6556	0.73	28.2291	1.68	64.9656		1.59909	62.7721	1.62329
		115	63	F	3.48	134.572	0.64	56.6848	1.94	75.0198	1.62	62.6454		1.24909	45.3806	1.17354
		116	68	F	2.8	108.276	0.71	62.8847	0.98	37.8966	1.69	65.3523		1.49727	56.405	1.45863
		117	51	M	3.26	126.064	2.16	191.311	0.54	20.8818	1.53	59.1651		1.73818	76.6285	1.98161
		118	53	M	2.78	107.503	0.95	84.1415	0.72	27.8424	1.79	69.2193		1.62818	63.1619	1.63337
		119	70	M	3.47	134.185	1.05	92.9985	1.87	72.3129	1.45	56.0715		1.12273	43.9877	1.13752
		120	76	M	3.03	117.17	0.96	85.0272	1.21	46.7907	1.76	68.0592		1.38364	53.7074	1.38887
		121	49	F	2.69	104.022	0.83	73.5131	0.82	31.7094	1.63	63.0321		1.49273	56.9977	1.47396
		122	53	M	6.09	235.5	8.56	758.159	0.89	34.4163	1.72	66.5124		1.30909	99.9961	2.5859
		123	77	F	3.25	125.678	1.37	121.341	1.63	63.0321	1.49	57.6183		0.997273	42.4219	1.09703
		124	78	M	3.06	118.33	1.16	102.741	0.88	34.0296	1.68	64.9656		1.65273	65.6204	1.69694
		125	67	F	4.16	160.867	0.58	51.3706	2.57	99.3819	1.74	67.2858		1.32636	48.6427	1.2579
		126	78	F	3.37	130.318	1.05	92.9985	1.28	49.4976	1.75	67.6725		1.61273	62.936	1.62752
		127	59	F	3.14	121.424	0.97	85.9129	1.45	56.0715	1.5	58.005		1.24909	48.5066	1.25438
		128	54	F	3.21	124.131	1.41	124.884	1.04	40.2168	1.75	67.6725		1.52909	63.0999	1.63176
		129	68	F	3.31	127.998	2.31	204.597	1.27	49.1109	1.58	61.0986		0.99	51.9662	1.34385
		130	34	M	3.35	129.544	1.49	131.969	1.32	51.0444	1.61	62.2587		1.35273	56.8658	1.47055
		131	75	M	3.27	126.451	3.79	335.68	0.96	37.1232	1.64	63.4188		0.587273	53.9929	1.39626
		132	62	M	3.06	118.33	0.48	42.5136	1.44	55.6848	1.64	63.4188		1.40182	50.4987	1.3059
		133	73	F	3.14	121.424	1.45	128.426	1.02	39.4434	1.72	66.5124		1.46091	60.9269	1.57557
		134	25	M	3.32	128.384	0.34	30.1138	1.91	73.8597	1.57	60.7119		1.25545	45.9208	1.18751
		135	54	M	3.43	132.638	1.14	100.97	1.59	61.4853	1.57	60.7119		1.32182	52.4547	1.35648
		136	50	M	4.88	188.71	7.55	668.703	0.81	31.3227	1.47	56.8449		0.638182	81.3979	2.10495
		137	69	M	3.5	135.345	0.71	62.8847	1.75	67.6725	1.72	66.5124		1.42727	53.6981	1.38863
		138	78	F	3.26	126.064	0.89	78.8273	1.22	47.1774	1.72	66.5124		1.63545	62.7996	1.624
		139	58	M	3.09	119.49	1.39	123.112	0.97	37.5099	1.73	66.8991		1.48818	61.4617	1.5894
		140	53	F	2.94	113.69	1.09	96.5413	1.33	51.4311	1.44	55.6848		1.11455	44.0434	1.13896
		141	72	F	3.4	131.478	2.34	207.254	1.48	57.2316	1.47	56.8449		0.856364	46.9762	1.2148
		142	58	F	2.8	108.276	1.95	172.711	1.19	46.0173	1.41	54.5247		0.723636	36.8599	0.953198
		143	70	F	2.85	110.21	1.46	129.312	0.59	22.8153	1.78	68.8326		1.59636	66.1955	1.71182
		144	61	M	2.75	106.343	0.37	32.7709	1.12	43.3104	1.65	63.8055		1.46182	53.669	1.38788
		145	42	M	3.15	121.811	1.8	159.426	0.89	34.4163	1.75	67.6725		1.44182	63.5993	1.64468
		146	19	M	2.57	99.3819	0.86	76.1702	0.94	36.3498	1.51	58.3917		1.23909	47.4872	1.22802
		147	50	M	2.92	112.916	1.1	97.427	1.09	42.1503	1.48	57.2316		1.33	52.7241	1.36344
		148	35	F	3.01	116.397	0.48	42.5136	1.38	53.3646	1.67	64.5789		1.41182	50.8854	1.3159
		149	33	M	3.15	121.811	1.35	119.57	0.94	36.3498	1.69	65.3523		1.59636	64.8453	1.6769
		150	55	F	2.96	114.463	1.29	114.255	0.99	38.2833	1.41	54.5247		1.38364	56.1351	1.45165
		151	36	M	3.27	126.451	0.98	86.7986	1.28	49.4976	1.7	65.739		1.54455	59.934	1.54989
		152	78	F	3.38	130.705	0.71	62.8847	1.82	70.3794	1.46	56.4582		1.23727	46.3508	1.19863
		153	68	F	3.41	131.865	1.09	96.5413	1.18	45.6306	1.75	67.6725		1.73455	68.0188	1.75897
		154	61	F	2.98	115.237	0.53	46.9421	1.25	48.3375	1.76	68.0592		1.48909	53.4871	1.38318
		155	57	M	3.09	119.49	1.42	125.769	1.01	39.0567	1.54	59.5518		1.43455	59.472	1.53795
		156	73	F	3.06	118.33	0.89	78.8273	1.44	55.6848	1.41	54.5247		1.21545	46.5582	1.20399
		157	67	F	3.2	123.744	0.51	45.1707	1.48	57.2316	1.74	67.2858		1.48818	53.6065	1.38626
		158	44	M	2.83	109.436	1.42	125.769	0.8	30.936	1.71	66.1257		1.38455	57.5385	1.48795
		159	31	F	4.74	183.296	8.63	764.359	0.86	33.2562	1.43	55.2981		-0.0427273	63.1806	1.63385
		160	71	F	3.03	117.17	0.8	70.856	1.37	52.9779	1.59	61.4853		1.29636	49.1165	1.27015
		161	48	M	3.69	142.692	3.99	353.394	0.69	26.6823	1.58	61.0986		1.18636	73.4324	1.89896
		162	44	F	3.07	118.717	0.86	76.1702	1.3	50.271	1.54	59.5518		1.37909	52.901	1.36802
		163	54	M	3.03	117.17	0.8	70.856	1.48	57.2316	1.43	55.2981		1.18636	44.8628	1.16015
		164	77	F	3.23	124.904	0.82	72.6274	1.2	46.404	1.61	62.2587		1.65727	63.3694	1.63873
		165	55	F	3.17	122.584	0.67	59.3419	1.4	54.138	1.68	64.9656		1.46545	54.6455	1.41313
		166	58	F	3.39	131.091	0.3	26.571	1.79	69.2193	1.76	68.0592		1.46364	54.2803	1.40369
		167	72	M	3.32	128.384	1.29	114.255	1.48	57.2316	1.44	55.6848		1.25364	51.108	1.32165
		168	65	M	2.84	109.823	0.93	82.3701	1.29	49.8843	1.67	64.5789		1.12727	43.4645	1.12399
		169	19	F	2.97	114.85	0.47	41.6279	0.92	35.5764	1.67	64.5789		1.83636	67.3798	1.74244
		170	53	M	3	116.01	1.14	100.97	0.97	37.5099	1.63	63.0321		1.51182	59.802	1.54648
		171	22	M	3.28	126.838	0.64	56.6848	1.33	51.4311	1.78	68.8326		1.65909	61.2353	1.58354
		172	80	F	2.99	115.623	0.58	51.3706	1.29	49.8843	1.59	61.4853		1.43636	52.8964	1.3679
		173	46	F	2.91	112.53	0.82	72.6274	1.09	42.1503	1.65	63.8055		1.44727	55.2487	1.42873
		174	78	M	2.99	115.623	1.49	131.969	0.77	29.7759	1.65	63.8055		1.54273	64.2131	1.66055
		175	49	M	3.56	137.665	0.4	35.428	1.92	74.2464	1.6	61.872		1.45818	53.2965	1.37825
		176	55	M	3.36	129.931	2.16	191.311	0.94	36.3498	1.62	62.6454		1.43818	67.3744	1.7423
		177	65	F	2.93	113.303	0.65	57.5705	0.86	33.2562	1.7	65.739		1.77455	66.6584	1.72379
		178	73	F	3.45	133.412	0.87	77.0559	1.61	62.2587	1.71	66.1257		1.44455	55.4271	1.43334
		179	41	F	3.08	119.104	0.74	65.5418	1.13	43.6971	1.6	61.872		1.61364	60.8417	1.57337
		180	78	F	3.18	122.971	0.71	62.8847	1.36	52.5912	1.75	67.6725		1.49727	56.405	1.45863
		181	70	F	3.96	153.133	0.92	81.4844	1.95	75.4065	1.71	66.1257		1.59182	61.4298	1.58858
		182	36	M	2.67	103.249	0.76	67.3132	1.18	45.6306	1.43	55.2981		1.14455	43.2963	1.11964
		183	41	M	3.17	122.584	1.72	152.34	0.9	34.803	1.75	67.6725		1.48818	64.3439	1.66393
		184	67	F	3.17	122.584	0.44	38.9708	1.61	62.2587	1.43	55.2981		1.36	49.1907	1.27207
		185	64	M	2.76	106.729	0.69	61.1133	0.99	38.2833	1.48	57.2316		1.45636	54.2335	1.40248
		186	59	M	3.48	134.572	3.28	290.51	0.72	27.8424	1.55	59.9385		1.26909	68.5043	1.77152
		187	57	M	3.39	131.091	1.31	116.027	1.33	51.4311	1.68	64.9656		1.46455	59.6556	1.54269
		188	63	F	2.92	112.916	0.77	68.1989	1.02	39.4434	1.64	63.4188		1.55	58.9626	1.52477
		189	58	M	3.51	135.732	3.7	327.709	0.54	20.8818	1.63	63.0321		1.28818	75.3669	1.94899
		190	68	M	3.06	118.33	1.61	142.598	0.78	30.1626	1.75	67.6725		1.54818	65.533	1.69468
		191	82	F	3.45	133.412	1.56	138.169	1.36	52.5912	1.64	63.4188		1.38091	58.5349	1.51371
		192	54	M	3.8	146.946	3.95	349.851	0.65	25.1355	1.72	66.5124		1.35455	79.6597	2.06
		193	56	F	2.89	111.756	2.26	200.168	0.81	31.3227	1.41	54.5247		1.05273	53.0133	1.37092
		194	70	F	3.09	119.49	1.38	122.227	1.27	49.1109	1.54	59.5518		1.19273	50.0083	1.29321
		195	64	M	2.71	104.796	1.63	144.369	0.91	35.1897	1.44	55.6848		1.05909	46.6903	1.20741
		196	61	M	2.83	109.436	2.52	223.196	0.84	32.4828	1.51	58.3917		0.844545	49.0538	1.26853
		197	73	F	3.57	138.052	0.81	71.7417	1.75	67.6725	1.61	62.2587		1.45182	55.1152	1.42528
		198	41	F	2.92	112.916	1.41	124.884	0.9	34.803	1.59	61.4853		1.37909	57.2994	1.48176
		199	74	F	3.05	117.944	1.15	101.855	1.45	56.0715	1.6	61.872		1.07727	43.3528	1.1211
		200	68	F	3.14	121.424	1.44	127.541	1.17	45.2439	1.43	55.2981		1.31545	55.2716	1.42932
		201	80	M	3.09	119.49	0.73	64.6561	1.19	46.0173	1.71	66.1257		1.56818	59.105	1.52845
		202	67	F	3.16	122.197	1.96	173.597	0.94	36.3498	1.6	61.872		1.32909	60.3184	1.55983
		203	60	F	3.61	139.599	0.73	64.6561	2.16	83.5272	1.73	66.8991		1.11818	41.7035	1.07845
		204	64	M	2.84	109.823	1.3	115.141	0.82	31.7094	1.51	58.3917		1.42909	57.9132	1.49764
		205	40	M	3.13	121.037	0.91	80.5987	1.19	46.0173	1.76	68.0592		1.52636	58.9001	1.52316
		206	63	F	2.72	105.182	0.57	50.4849	1.23	47.5641	1.41	54.5247		1.23091	44.9971	1.16362
		207	69	F	2.86	110.596	1.39	123.112	1.16	44.8572	1.53	59.1651		1.06818	45.2203	1.1694
		208	53	M	2.59	100.155	0.79	69.9703	0.94	36.3498	1.44	55.6848		1.29091	48.9182	1.26502
		209	62	F	2.74	105.956	1.16	102.741	1.23	47.5641	1.48	57.2316		0.982727	39.7115	1.02694
		210	26	M	2.86	110.596	0.8	70.856	1.2	46.404	1.62	62.6454		1.29636	49.1165	1.27015
		211	41	M	3.11	120.264	1.6	141.712	1.14	44.0838	1.49	57.6183		1.24273	53.6859	1.38832
		212	60	U	3.05	117.944	0.55	48.7135	1.57	60.7119	1.53	59.1651		1.23	43.3135	1.12009
		213	43	M	2.82	109.049	0.54	47.8278	1.23	47.5641	1.56	60.3252		1.34455	47.8202	1.23663
		214	59	M	3.37	130.318	0.72	63.7704	1.38	53.3646	1.73	66.8991		1.66273	62.7821	1.62355
		215	59	F	3.96	153.133	1.06	93.8842	2.68	103.636	1.55	59.9385		0.798182	31.7836	0.821924
		216	20	F	2.84	109.823	0.32	28.3424	1.47	56.8449	1.54	59.5518		1.22455	44.8801	1.1606
		217	48	M	3.08	119.104	1.17	103.627	1.39	53.7513	1.59	61.4853		1.15818	46.511	1.20278
		218	58	F	3.77	145.786	3.53	312.652	1.07	41.3769	1.54	59.5518		1.09545	66.7401	1.7259
		219	57	F	2.99	115.623	1.38	122.227	1.13	43.6971	1.5	58.005		1.23273	51.5551	1.33321
		220	62	F	2.59	100.155	1.49	131.969	0.75	29.0025	1.52	58.7784		1.16273	49.5185	1.28055
		221	74	F	3.65	141.145	2.02	178.911	1.21	46.7907	1.79	69.2193		1.52182	68.796	1.77907
		222	28	F	3.72	143.852	1.58	139.941	1.6	61.872	1.63	63.0321		1.40182	59.7676	1.54559
		223	85	M	2.88	111.37	1.12	99.1984	0.93	35.9631	1.51	58.3917		1.44091	57.0364	1.47496
		224	68	M	2.58	99.7686	0.66	58.4562	0.85	32.8695	1.58	61.0986		1.43	53.3046	1.37846
		225	62	M	2.63	101.702	0.88	77.9416	0.87	33.6429	1.47	56.8449		1.36	52.1528	1.34867
		226	40	F	2.66	102.862	0.71	62.8847	1.15	44.4705	1.44	55.6848		1.18727	44.4173	1.14863
		227	58	M	3.1	119.877	1.23	108.941	0.87	33.6429	1.75	67.6725		1.67091	66.7803	1.72694
		228	58	F	3.09	119.49	0.31	27.4567	1.59	61.4853	1.47	56.8449		1.35909	50.1602	1.29714
		229	59	M	2.74	105.956	0.82	72.6274	0.77	29.7759	1.59	61.4853		1.59727	61.0492	1.57873
		230	40	F	3.17	122.584	1.82	161.197	1.02	39.4434	1.76	68.0592		1.32273	59.0812	1.52784
		231	66	M	2.99	115.623	0.92	81.4844	1.14	44.0838	1.58	61.0986		1.43182	55.2426	1.42857
		232	60	F	3.31	127.998	1.35	119.57	1.5	58.005	1.48	57.2316		1.19636	49.3773	1.2769
		233	41	M	2.81	108.663	1.49	131.969	0.82	31.7094	1.74	67.2858		1.31273	55.319	1.43055
		234	60	M	3.08	119.104	2.48	219.654	1.15	44.4705	1.6	61.872		0.802727	45.7313	1.18261
		235	50	F	2.64	102.089	0.51	45.1707	1.14	44.0838	1.58	61.0986		1.26818	45.0991	1.16626
		236	44	F	3.15	121.811	0.77	68.1989	1.38	53.3646	1.49	57.6183		1.42	53.9355	1.39477
		237	76	F	3.16	122.197	1.25	110.712	1.2	46.404	1.63	63.0321		1.39182	56.0231	1.44876
		238	26	F	3.32	128.384	1.1	97.427	1.32	51.0444	1.67	64.5789		1.5	59.298	1.53345
		239	68	F	2.92	112.916	2.58	228.511	0.9	34.803	1.45	56.0715		0.847273	49.5496	1.28135
		240	81	F	3.83	148.106	0.95	84.1415	2.2	85.074	1.68	64.9656		1.19818	46.5338	1.20336
		241	74	M	2.69	104.022	0.86	76.1702	1.11	42.9237	1.43	55.2981		1.18909	45.5537	1.17802
		242	55	F	3.91	151.2	2.98	263.939	0.84	32.4828	1.72	66.5124		1.71545	83.9881	2.17193
		243	63	F	3.21	124.131	2.29	202.825	1.14	44.0838	1.44	55.6848		1.02909	53.3594	1.37987
		244	61	M	3.62	139.985	1.2	106.284	1.69	65.3523	1.7	65.739		1.38455	55.6538	1.43921
		245	70	M	3.19	123.357	1.24	109.827	1.09	42.1503	1.61	62.2587		1.53636	61.5951	1.59285
		246	27	F	2.87	110.983	0.22	19.4854	1.65	63.8055	1.42	54.9114		1.12	41.6101	1.07604
		247	69	F	2.98	115.237	0.79	69.9703	0.95	36.7365	1.65	63.8055		1.67091	63.6128	1.64503
		248	77	M	2.83	109.436	1.08	95.6556	0.74	28.6158	1.71	66.1257		1.59909	62.7721	1.62329
		249	65	M	3.12	120.65	2.06	182.454	0.78	30.1626	1.64	63.4188		1.40364	64.4229	1.66598
		250	71	F	3.1	119.877	1.11	98.3127	1.16	44.8572	1.64	63.4188		1.43545	56.8137	1.4692
		251	63	U	3.76	145.399	2.5	221.425	1.61	62.2587	1.72	66.5124		1.01364	55.4624	1.43426
		252	75	M	2.83	109.436	1.33	117.798	0.84	32.4828	1.74	67.2858		1.38545	56.6433	1.4648
		253	74	F	3.3	127.611	2.16	191.311	1.13	43.6971	1.53	59.1651		1.18818	57.7069	1.4923
		254	28	F	3.49	134.958	3.29	291.395	0.93	35.9631	1.5	58.005		1.06455	64.7134	1.67349
		255	48	F	3.56	137.665	0.32	28.3424	2.07	80.0469	1.42	54.9114		1.34455	49.5205	1.2806
		256	73	M	2.91	112.53	0.66	58.4562	0.89	34.4163	1.76	68.0592		1.72	64.5189	1.66846
		257	66	M	2.83	109.436	1.78	157.655	0.82	31.7094	1.42	54.9114		1.20091	54.1962	1.40151
		258	34	F	2.78	107.503	0.51	45.1707	1.04	40.2168	1.75	67.6725		1.50818	54.3799	1.40626
		259	77	F	3.5	135.345	2.4	212.568	1.07	41.3769	1.49	57.6183		1.33909	65.9986	1.70672
		260	59	M	2.92	112.916	1.24	109.827	1.19	46.0173	1.79	69.2193		1.16636	47.2872	1.22285
		261	66	M	3.39	131.091	0.58	51.3706	1.46	56.4582	1.74	67.2858		1.66636	61.7905	1.5979
		262	88	F	3.01	116.397	1.12	99.1984	1.31	50.6577	1.48	57.2316		1.19091	47.3689	1.22496
		263	51	F	3.08	119.104	0.76	67.3132	1.02	39.4434	1.76	68.0592		1.71455	65.3382	1.68965
		264	59	F	2.88	111.37	1.01	89.4557	1.39	53.7513	1.52	58.7784		1.03091	40.4153	1.04514
		265	64	F	3.4	131.478	1.84	162.969	1.29	49.8843	1.58	61.0986		1.27364	57.27	1.481
		266	54	M	2.66	102.862	0.47	41.6279	1.03	39.8301	1.45	56.0715		1.41636	51.1384	1.32244
		267	27	U	3.51	135.732	0.75	66.4275	1.31	50.6577	1.54	59.5518		1.85909	70.3123	1.81828
		268	64	F	3.31	127.998	3.68	325.938	0.68	26.2956	1.64	63.4188		0.957273	62.4325	1.6145
		269	82	M	3.13	121.037	1.31	116.027	0.81	31.3227	1.67	64.5789		1.72455	69.7098	1.8027
		270	74	M	2.86	110.596	0.81	71.7417	1.25	48.3375	1.4	54.138		1.24182	46.9945	1.21528
		271	23	F	3.42	132.251	0.5	44.285	1.79	69.2193	1.72	66.5124		1.40273	50.3792	1.30281
		272	45	F	2.82	109.049	0.27	23.9139	1.16	44.8572	1.6	61.872		1.53727	57.3597	1.48332
		273	66	F	2.57	99.3819	0.82	72.6274	1.15	44.4705	1.45	56.0715		1.04727	39.7807	1.02873
		274	44	F	2.93	113.303	1	88.57	1.17	45.2439	1.66	64.1922		1.30545	51.0265	1.31955
		275	55	F	2.94	113.69	1.02	90.3414	1.11	42.9237	1.66	64.1922		1.36636	53.3928	1.38074
		276	77	F	3.22	124.517	2.35	208.139	0.93	35.9631	1.59	61.4853		1.22182	61.1675	1.58179
		277	75	F	3.57	138.052	0.89	78.8273	1.25	48.3375	1.79	69.2193		1.91545	73.6272	1.904
		278	63	F	3.03	117.17	1.35	119.57	1.04	40.2168	1.55	59.9385		1.37636	56.3379	1.4569
		279	69	F	3.44	133.025	1.08	95.6556	1.25	48.3375	1.75	67.6725		1.69909	66.6391	1.72329
		280	34	M	3.94	152.36	2.33	206.368	1.53	59.1651	1.79	69.2193		1.35091	66.041	1.70782
		281	27	M	3.1	119.877	0.44	38.9708	1.46	56.4582	1.57	60.7119		1.44	52.2843	1.35207
		282	50	M	2.92	112.916	1.73	153.226	0.75	29.0025	1.51	58.3917		1.38364	60.3407	1.56041
		283	37	U	3.11	120.264	0.87	77.0559	1.07	41.3769	1.56	60.3252		1.64455	63.1611	1.63335
		284	47	M	2.91	112.53	0.89	78.8273	1.03	39.8301	1.55	59.9385		1.47545	56.6124	1.464
		285	74	F	3.77	145.786	1.81	160.312	1.37	52.9779	1.98	76.5666		1.57727	68.8809	1.78126
		286	35	U	3.45	133.412	0.34	30.1138	1.11	42.9237	2.35	90.8745		2.18545	81.8839	2.11752
		287	22	M	3.38	130.705	0.38	33.6566	1.44	55.6848	2.12	81.9804		1.76727	65.4036	1.69134
		288	57	F	4	154.68	1.67	147.912	1.04	40.2168	2.59	100.155		2.20091	89.8112	2.32252
		289	70	F	4.12	159.32	0.31	27.4567	1.97	76.1799	2.05	79.2735		2.00909	75.2957	1.94715
		290	48	M	3.44	133.025	0.9	79.713	1.12	43.3104	2.17	83.9139		1.91091	73.4464	1.89932
		291	25	M	4.04	156.227	1.59	140.826	1.54	59.5518	2.21	85.4607		1.77727	74.3216	1.92196
		292	45	F	4.04	156.227	1.6	141.712	1.26	48.7242	2.46	95.1282		2.05273	83.4836	2.15889
		293	67	M	3.82	147.719	2.35	208.139	0.96	37.1232	2.37	91.6479		1.79182	80.4311	2.07995
		294	56	F	3.94	152.36	0.8	70.856	1.59	61.4853	2.15	83.1405		1.98636	75.7988	1.96016
		295	59	M	3.52	136.118	2.73	241.796	0.79	30.5493	1.92	74.2464		1.48909	71.9863	1.86157
		296	51	M	4.18	161.641	2.82	249.767	1.12	43.3104	2.24	86.6208		1.77818	85.4661	2.21015
		297	81	F	3.93	151.973	1.27	112.484	1.42	54.9114	2.29	88.5543		1.93273	77.3277	1.99969
		298	59	M	3.55	137.279	1.06	93.8842	1.26	48.7242	2.01	77.7267		1.80818	70.8403	1.83193
		299	61	F	4.2	162.414	1.96	173.597	1	38.67	2.53	97.8351		2.30909	96.1889	2.48744
		300	75	M	4.81	186.003	1.49	131.969	2.26	87.3942	2.51	97.0617		1.87273	76.9742	1.99055
		301	60	F	3.83	148.106	2.5	221.425	1.14	44.0838	2.25	87.0075		1.55364	73.2688	1.89473
		302	63	F	3.44	133.025	0.73	64.6561	1.52	58.7784	1.99	76.9533		1.58818	59.8784	1.54845
		303	67	M	3.34	129.158	1.22	108.055	0.77	29.7759	2.08	80.4336		2.01545	80.0863	2.07103
		304	63	M	3.37	130.318	2.06	182.454	0.72	27.8424	1.89	73.0863		1.71364	74.4056	1.92413
		305	73	F	4.77	184.456	2.77	245.339	1.91	73.8597	2.49	96.2883		1.60091	76.5214	1.97884
		306	67	M	2.98	115.237	1.49	131.969	0.84	32.4828	1.82	70.3794		1.46273	61.1195	1.58055
		307	68	M	3.72	143.852	1.91	169.169	1.16	44.8572	2.01	77.7267		1.69182	74.1175	1.91668
		308	66	M	3.56	137.665	0.82	72.6274	1.01	39.0567	2.29	88.5543		2.17727	83.4778	2.15874
		309	60	M	3.04	117.557	1.01	89.4557	0.81	31.3227	1.99	76.9533		1.77091	69.0311	1.78514
		310	55	M	4.12	159.32	1.6	141.712	1.01	39.0567	2.35	90.8745		2.38273	96.2447	2.48889
		311	49	M	3.7	143.079	0.39	34.5423	1.3	50.271	2.13	82.3671		2.22273	82.9388	2.1448
		312	67	F	3.95	152.747	1.63	144.369	1.12	43.3104	2.46	95.1282		2.08909	84.9668	2.19724
		313	78	F	3.52	136.118	0.94	83.2558	1.54	59.5518	1.85	71.5395		1.55273	59.9154	1.54941
		314	65	M	3.32	128.384	1.57	139.055	1.02	39.4434	2.07	80.0469		1.58636	66.8688	1.72923
		315	64	F	4.05	156.613	2.56	226.739	0.95	36.7365	2.48	95.9016		1.93636	88.3854	2.28565
		316	40	M	4.42	170.921	2.02	178.911	1.52	58.7784	2.56	98.9952		1.98182	84.6182	2.18823
		317	76	F	3.9	150.813	1.07	94.7699	1.64	63.4188	2.1	81.207		1.77364	69.5131	1.79761
		318	64	F	3.57	138.052	0.51	45.1707	1.51	58.3917	1.86	71.9262		1.82818	66.7543	1.72627
		319	77	F	3.88	150.04	0.7	61.999	2	77.34	1.89	73.0863		1.56182	58.2812	1.50715
		320	54	F	3.33	128.771	2.19	193.968	0.9	34.803	1.89	73.0863		1.43455	67.3971	1.74289
		321	53	F	4.48	173.242	1.01	89.4557	1.64	63.4188	2.52	97.4484		2.38091	91.5665	2.36791
		322	62	F	4.29	165.894	0.59	52.2563	1.83	70.7661	2.3	88.941		2.19182	82.0641	2.12218
		323	66	F	3.44	133.025	1.06	93.8842	1.27	49.1109	1.86	71.9262		1.68818	66.1999	1.71193
		324	44	F	3.67	141.919	0.47	41.6279	1.59	61.4853	2.25	87.0075		1.86636	68.5399	1.77244
		325	68	M	3.19	123.357	1.05	92.9985	0.77	29.7759	2.26	87.3942		1.94273	75.6971	1.95753
		326	67	M	3.62	139.985	1.7	150.569	1.39	53.7513	1.97	76.1799		1.45727	63.0696	1.63098
		327	59	F	4.27	165.121	1.74	154.112	1.46	56.4582	2.47	95.5149		2.01909	82.9774	2.1458
		328	25	M	3.68	142.306	0.49	43.3993	1.43	55.2981	2.16	83.5272		2.02727	74.6077	1.92936
		329	52	F	3.44	133.025	0.57	50.4849	1.01	39.0567	2.16	83.5272		2.17091	81.3469	2.10363
		330	43	M	3.25	125.678	0.52	46.0564	1.6	61.872	1.96	75.7932		1.41364	50.6465	1.30972
		331	71	U	5.44	210.365	6.37	564.191	0.66	25.5222	2.4	92.808		1.88455	115.189	2.9788
		332	63	F	3.99	154.293	1.2	106.284	1.61	62.2587	2.16	83.5272		1.83455	73.0553	1.88921
		333	68	F	3.89	150.426	4.07	360.48	1.28	49.4976	1.93	74.6331		0.76	57.4974	1.48688
		334	55	M	3.19	123.357	0.7	61.999	0.97	37.5099	1.88	72.6996		1.90182	71.429	1.84715
		335	66	F	3.69	142.692	1.1	97.427	1.09	42.1503	2.43	93.9681		2.1	81.4387	2.106
		336	44	F	3.53	136.505	0.48	42.5136	1.79	69.2193	1.81	69.9927		1.52182	55.1391	1.4259
		337	70	F	4.51	174.402	0.96	85.0272	2.27	87.7809	2.13	82.3671		1.80364	69.9488	1.80888
		338	54	F	3.3	127.611	2.16	191.311	0.87	33.6429	1.86	71.9262		1.44818	67.7611	1.7523
		339	65	M	3.9	150.813	0.79	69.9703	1.27	49.1109	2.45	94.7415		2.27091	85.7998	2.21878
		340	73	M	4.27	165.121	0.87	77.0559	1.78	68.8326	2.19	84.6873		2.09455	80.5626	2.08335
		341	54	F	3.73	144.239	0.95	84.1415	1.72	66.5124	1.91	73.8597		1.57818	61.2284	1.58337
		342	69	F	3.28	126.838	0.58	51.3706	0.95	36.7365	1.93	74.6331		2.06636	77.2585	1.9979
		343	68	F	3.62	139.985	1.33	117.798	1	38.67	2.2	85.074		2.01545	79.8976	2.06615
		344	56	F	3.54	136.892	1.55	137.284	1	38.67	2.12	81.9804		1.83545	76.0793	1.96741
		345	83	F	4.15	160.481	1.35	119.57	1.28	49.4976	2.21	85.4607		2.25636	89.243	2.30782
		346	51	M	3.64	140.759	2.64	233.825	0.74	28.6158	1.86	71.9262		1.7	79.6673	2.0602
		347	73	F	4.11	158.934	2.02	178.911	1.03	39.8301	2.24	86.6208		2.16182	91.5788	2.36823
		348	65	F	3.63	140.372	1.38	122.227	1.24	47.9508	2.22	85.8474		1.76273	72.0502	1.86322
		349	70	M	4.07	157.387	3.46	306.452	1.04	40.2168	2.14	82.7538		1.45727	80.2481	2.07522
		350	70	F	3.99	154.293	1.16	102.741	1.46	56.4582	1.93	74.6331		2.00273	79.1549	2.04695
		351	29	F	5.19	200.697	6.12	542.048	0.86	33.2562	2.54	98.2218		1.54818	100.522	2.59949
		352	53	F	3.78	146.173	1.03	91.2271	1.21	46.7907	2.36	91.2612		2.10182	81.8382	2.11634
		353	53	M	4.22	163.187	2.13	188.654	1.11	42.9237	2.41	93.1947		2.14182	92.1064	2.38187
		354	56	M	3.74	144.626	1.87	165.626	1.16	44.8572	2.45	94.7415		1.73	75.4119	1.95015
		355	68	M	3.33	128.771	1.54	136.398	0.93	35.9631	2	77.34		1.7	70.8084	1.8311
		356	70	F	4.32	167.054	1.33	117.798	1.49	57.6183	2.57	99.3819		2.22545	88.0183	2.27615
		357	60	M	3.17	122.584	1.8	159.426	1.03	39.8301	1.98	76.5666		1.32182	58.9589	1.52468
		358	69	F	3.61	139.599	1.86	164.74	1.12	43.3104	2.19	84.6873		1.64455	72.0618	1.86352
		359	63	M	3.06	118.33	0.93	82.3701	0.99	38.2833	1.87	72.3129		1.64727	63.5729	1.64399
		360	75	M	3.8	146.946	1.81	160.312	1.05	40.6035	2.2	85.074		1.92727	80.4858	2.08136
		361	86	F	3.72	143.852	1.31	116.027	1.07	41.3769	2.25	87.0075		2.05455	81.3797	2.10448
		362	62	F	4.39	169.761	3	265.71	1.21	46.7907	2.46	95.1282		1.81636	88.0088	2.27591
		363	92	M	3.42	132.251	0.93	82.3701	1.39	53.7513	1.96	75.7932		1.60727	62.0261	1.60399
		364	57	M	3.43	132.638	1.18	104.513	0.87	33.6429	2.08	80.4336		2.02364	79.9929	2.06862
		365	60	M	3.82	147.719	1.07	94.7699	0.75	29.0025	2.57	99.3819		2.58364	99.7629	2.57987
		366	39	F	3.87	149.653	0.58	51.3706	1.43	55.2981	2.5	96.675		2.17636	81.5122	2.1079
		367	68	F	3.61	139.599	2.29	202.825	1.12	43.3104	1.95	75.4065		1.44909	69.6008	1.79988
		368	28	F	3.96	153.133	0.75	66.4275	1.44	55.6848	2.55	98.6085		2.17909	82.6867	2.13828
		369	43	M	3.78	146.173	0.94	83.2558	1.25	48.3375	2.31	89.3277		2.10273	81.1839	2.09942
		370	45	M	3.36	129.931	0.52	46.0564	1.07	41.3769	2.21	85.4607		2.05364	75.3953	1.94972
		371	46	M	3.9	150.813	0.37	32.7709	1.31	50.6577	2.55	98.6085		2.42182	90.5168	2.34076
		372	42	F	3.86	149.266	0.93	82.3701	1.26	48.7242	2.31	89.3277		2.17727	83.3816	2.15625
		373	67	M	3.82	147.719	0.82	72.6274	1.2	46.404	2.58	99.7686		2.24727	85.5268	2.21172
		374	52	F	3.53	136.505	1.79	158.54	1.37	52.9779	1.95	75.4065		1.34636	59.8645	1.5481
		375	60	F	3.93	151.973	1.74	154.112	1.05	40.6035	2.41	93.1947		2.08909	85.6843	2.2158
		376	71	F	3.91	151.2	1.54	136.398	1.41	54.5247	2.35	90.8745		1.8	74.6754	1.9311
		377	37	M	3.64	140.759	0.35	30.9995	1.66	64.1922	2.16	83.5272		1.82091	67.7096	1.75097
		378	65	F	3.9	150.813	0.74	65.5418	1.61	62.2587	2.11	81.5937		1.95364	73.9895	1.91337
		379	33	M	3.78	146.173	0.53	46.9421	1.6	61.872	1.86	71.9262		1.93909	70.8886	1.83318
		380	48	F	3.84	148.493	0.72	63.7704	1.3	50.271	2.28	88.1676		2.21273	84.0506	2.17355
		381	55	F	3.74	144.626	1.92	170.054	1.09	42.1503	2.36	91.2612		1.77727	75.4827	1.95198
		382	60	M	4.66	180.202	2.29	202.825	1.23	47.5641	2.51	97.0617		2.38909	100.947	2.61048
		383	42	F	3.7	143.079	0.84	74.3988	1.25	48.3375	2.14	82.7538		2.06818	79.2417	2.04919
		384	67	F	3.69	142.692	2.78	246.225	0.71	27.4557	2.11	81.5937		1.71636	81.0387	2.09566
		385	32	F	3.1	119.877	1.16	102.741	1.05	40.6035	1.82	70.3794		1.52273	60.5933	1.56694
		386	52	F	3.54	136.892	0.9	79.713	1.17	45.2439	2.1	81.207		1.96091	75.3799	1.94933
		387	51	M	4.26	164.734	2.54	224.968	0.98	37.8966	2.57	99.3819		2.12545	95.5921	2.47201
		388	46	M	3.07	118.717	0.65	57.5705	0.96	37.1232	1.95	75.4065		1.81455	68.2052	1.76379
		389	31	F	3.88	150.04	0.58	51.3706	2.03	78.5001	1.86	71.9262		1.58636	58.6969	1.5179
		390	43	F	3.77	145.786	1.69	149.683	0.97	37.5099	2.19	84.6873		2.03182	83.3288	2.15488
		391	23	M	3.41	131.865	0.27	23.9139	1.56	60.3252	2.03	78.5001		1.72727	64.707	1.67332
		392	51	F	3.88	150.04	2.51	222.311	0.73	28.2291	2.39	92.4213		2.00909	90.934	2.35155
		393	85	M	4.04	156.227	1.14	100.97	1.23	47.5641	2.23	86.2341		2.29182	88.8647	2.29804
		394	70	M	3.61	139.599	0.74	65.5418	0.95	36.7365	2.44	94.3548		2.32364	87.6199	2.26585
		395	66	M	3.94	152.36	0.63	55.7991	1.7	65.739	2.29	88.5543		1.95364	72.671	1.87927
		396	52	F	4.83	186.776	3.05	270.138	1.17	45.2439	2.55	98.6085		2.27364	102.941	2.66205
		397	46	F	3.84	148.493	1.21	107.17	0.88	34.0296	2.59	100.155		2.41	94.2425	2.43711
		398	24	F	3.61	139.599	0.44	38.9708	1.55	59.9385	2.38	92.0346		1.86	68.5257	1.77207
		399	70	F	3.95	152.747	1.6	141.712	1.29	49.8843	2.38	92.0346		1.93273	78.8432	2.03889
		400	50	M	3.87	149.653	1.41	124.884	1	38.67	2.36	91.2612		2.22909	88.2768	2.28284
		401	54	F	4.27	165.121	2.4	212.568	1.04	40.2168	2.5	96.675		2.13909	94.0971	2.43335
		402	89	F	4.61	178.269	1.09	96.5413	2.28	88.1676	2.18	84.3006		1.83455	71.8858	1.85897
		403	29	M	3.15	121.811	1.04	92.1128	0.79	30.5493	2.11	81.5937		1.88727	73.5472	1.90193
		404	55	M	3.65	141.145	1.56	138.169	1.05	40.6035	2.11	81.5937		1.89091	76.7197	1.98397
		405	83	F	4.27	165.121	1.23	108.941	1.67	64.5789	2.28	88.1676		2.04091	79.9871	2.06847
		406	66	F	3.42	132.251	1.98	175.369	0.82	31.7094	2.04	78.8868		1.7	73.5622	1.90232
		407	82	M	3.92	151.586	1.44	127.541	1.02	39.4434	2.36	91.2612		2.24545	89.7674	2.32139
		408	29	M	4.09	158.16	2.04	180.683	1.25	48.3375	2.17	83.9139		1.91273	82.0254	2.12118
		409	58	M	3.99	154.293	1.68	148.798	1.61	62.2587	2.21	85.4607		1.61636	69.1427	1.78803
		410	75	F	4.18	161.641	0.46	40.7422	1.57	60.7119	2.49	96.2883		2.40091	88.9457	2.30014
		411	69	F	4.63	179.042	1	88.57	2.48	95.9016	2.09	80.8203		1.69545	66.1078	1.70955
		412	70	F	4.08	157.774	1.06	93.8842	1.62	62.6454	2.37	91.6479		1.97818	77.4142	2.00193
		413	43	M	3.13	121.037	0.79	69.9703	1.18	45.6306	1.91	73.8597		1.59091	60.5192	1.56503
		414	46	F	3.49	134.958	0.72	63.7704	1.08	41.7636	2.26	87.3942		2.08273	79.0235	2.04355
		415	45	F	3.74	144.626	2.32	205.482	0.82	31.7094	2.16	83.5272		1.86545	83.1363	2.14991
		416	57	F	3.37	130.318	0.69	61.1133	0.98	37.8966	2.15	83.1405		2.07636	78.2089	2.02248
		417	67	M	3.49	134.958	1.32	116.912	0.75	29.0025	2.21	85.4607		2.14	84.699	2.19032
		418	58	M	3.94	152.36	3.57	316.195	0.91	35.1897	2.17	83.9139		1.40727	79.0743	2.04486
		419	67	F	3.37	130.318	1.71	151.455	1.13	43.6971	1.97	76.1799		1.46273	63.3201	1.63746
		420	68	F	4.73	182.909	1.32	116.912	2.68	103.636	2.18	84.3006		1.45	59.1162	1.52874
		421	37	M	3.45	133.412	1.09	96.5413	1.32	51.0444	1.96	75.7932		1.63455	64.1518	1.65896
		422	56	M	3.28	126.838	1.31	116.027	1.14	44.0838	2.02	78.1134		1.54455	62.7492	1.62269
		423	67	F	3.9	150.813	0.64	56.6848	1.68	64.9656	2.04	78.8868		1.92909	71.6762	1.85355
		424	56	M	3.66	141.532	0.41	36.3137	1.45	56.0715	2.37	91.6479		2.02364	75.0854	1.94171
		425	62	F	4.06	157	1.15	101.855	1.35	52.2045	2.26	87.3942		2.18727	85.2081	2.20348
		426	58	F	3.29	127.224	2.05	181.568	0.87	33.6429	2.06	79.6602		1.48818	67.643	1.74925
		427	21	F	3.53	136.505	0.36	31.8852	1.25	48.3375	2.34	90.4878		2.11636	79.0575	2.04443
		428	30	F	5.64	218.099	6.75	597.847	0.81	31.3227	2.57	99.3819		1.76182	112.968	2.92135
		429	27	F	3.88	150.04	1.78	157.655	1.13	43.6971	2.51	97.0617		1.94091	80.9143	2.09244
		430	60	F	3.63	140.372	1.19	105.398	1.25	48.3375	2.16	83.5272		1.83909	72.8713	1.88445
		431	73	F	3.49	134.958	1.19	105.398	1.28	49.4976	1.87	72.3129		1.66909	66.2974	1.71445
		432	45	F	3.13	121.037	0.62	54.9134	0.84	32.4828	2.37	91.6479		2.00818	74.826	1.935
		433	68	F	3.85	148.88	0.45	39.8565	2.01	77.7267	1.95	75.4065		1.63545	59.7652	1.54553
		434	71	F	4.15	160.481	1.53	135.512	1.49	57.6183	2.51	97.0617		1.96455	79.498	2.05582
		435	75	M	3.35	129.544	0.74	65.5418	0.96	37.1232	2.11	81.5937		2.05364	77.8565	2.01337
		436	56	F	3.33	128.771	0.75	66.4275	1.27	49.1109	1.86	71.9262		1.71909	64.8985	1.67828
		437	58	F	3.66	141.532	0.5	44.285	1.2	46.404	2.38	92.0346		2.23273	82.4753	2.13281
		438	52	M	3.95	152.747	2.51	222.311	0.85	32.8695	2.45	94.7415		1.95909	89.0005	2.30155
		439	67	M	3.65	141.145	1.23	108.941	1.29	49.8843	2.19	84.6873		1.80091	71.8074	1.85694
		440	46	F	3.13	121.037	0.89	78.8273	1.04	40.2168	1.88	72.6996		1.68545	64.7331	1.674
		441	61	F	4.21	162.801	0.78	69.0846	1.97	76.1799	2.12	81.9804		1.88545	71.9219	1.8599
		442	54	M	3.87	149.653	3.74	331.252	0.86	33.2562	2.25	87.0075		1.31	76.4868	1.97795
		443	44	M	4.04	156.227	0.33	29.2281	1.82	70.3794	2.3	88.941		2.07	77.4965	2.00406
		444	57	F	3.54	136.892	1.13	100.084	1.02	39.4434	2.13	82.3671		2.00636	78.9143	2.04072
		445	29	F	4.88	188.71	0.38	33.6566	2.37	91.6479	2.56	98.9952		2.33727	87.4455	2.26134
		446	47	M	3.23	124.904	1.1	97.427	1.14	44.0838	1.89	73.0863		1.59	62.7783	1.62345
		447	61	F	3.73	144.239	1.74	154.112	0.92	35.5764	2.44	94.3548		2.01909	82.9774	2.1458
		448	46	M	3.43	132.638	1.1	97.427	0.93	35.9631	2.38	92.0346		2	78.633	2.03345
		449	73	F	4.32	167.054	0.96	85.0272	1.73	66.8991	2.35	90.8745		2.15364	82.4413	2.13193
		450	40	F	3.49	134.958	0.9	79.713	0.85	32.8695	2.37	91.6479		2.23091	84.7599	2.19189
		451	53	F	3.87	149.653	1.27	112.484	1.25	48.3375	2.42	93.5814		2.04273	80.485	2.08134
		452	58	F	4.33	167.441	0.58	51.3706	1.69	65.3523	2.52	97.4484		2.37636	88.9169	2.29939
		453	69	M	3.53	136.505	0.76	67.3132	1.5	58.005	1.82	70.3794		1.68455	64.1781	1.65965
		454	62	M	3.78	146.173	2.17	192.197	0.94	36.3498	2.04	78.8868		1.85364	81.1367	2.09819
		455	63	F	4.23	163.574	3.58	317.081	0.54	20.8818	2.14	82.7538		2.06273	100.415	2.59673
		456	74	F	3.17	122.584	1.43	126.655	0.91	35.1897	1.8	69.606		1.61	66.285	1.71413
		457	71	F	3.25	125.678	1.09	96.5413	1.27	49.1109	2.06	79.6602		1.48455	58.3513	1.50896
		458	67	M	3.38	130.705	1.23	108.941	0.99	38.2833	2.07	80.0469		1.83091	72.9675	1.88694
		459	60	F	3.62	139.985	1.09	96.5413	1.17	45.2439	2.2	85.074		1.95455	76.5262	1.97897
		460	73	M	3.77	145.786	0.69	61.1133	1.28	49.4976	2.5	96.675		2.17636	82.0759	2.12248
		461	69	F	3.65	141.145	0.93	82.3701	1.7	65.739	1.81	69.9927		1.52727	58.9325	1.52399
		462	58	M	3.87	149.653	1.55	137.284	1.2	46.404	2.12	81.9804		1.96545	79.5793	2.05792
		463	67	F	4.24	163.961	1.55	137.284	1.21	46.7907	2.5	96.675		2.32545	93.5005	2.41792
		464	38	F	3.98	153.907	2.72	240.91	0.95	36.7365	2.35	90.8745		1.79364	83.7103	2.16475
		465	67	F	4.33	167.441	1.16	102.741	1.54	59.5518	2.29	88.5543		2.26273	88.1314	2.27908
		466	21	U	4.28	165.508	2.56	226.739	1.27	49.1109	2.26	87.3942		1.84636	84.9051	2.19565
		467	47	F	3.38	130.705	0.68	60.2276	1.53	59.1651	1.88	72.6996		1.54091	57.5331	1.48781
		468	44	F	3.4	131.478	0.33	29.2281	1.43	55.2981	2.16	83.5272		1.82	67.829	1.75406
		469	70	F	3.78	146.173	2.4	212.568	1.23	47.5641	1.88	72.6996		1.45909	70.639	1.82673
		470	73	F	3.89	150.426	1.25	110.712	1.38	53.3646	2.22	85.8474		1.94182	77.2916	1.99876
		471	60	F	3.77	145.786	0.45	39.8565	1.31	50.6577	2.09	80.8203		2.25545	83.7406	2.16553
		472	57	F	3.93	151.973	0.78	69.0846	1.41	54.5247	2.21	85.4607		2.16545	82.7495	2.1399
		473	39	F	3.63	140.372	0.45	39.8565	1.75	67.6725	2.01	77.7267		1.67545	61.312	1.58553
		474	81	F	3.79	146.559	1.5	132.855	1.41	54.5247	2.14	82.7538		1.69818	70.2551	1.8168
		475	57	M	3.37	130.318	1.36	120.455	1.01	39.0567	1.93	74.6331		1.74182	70.4931	1.82295
		476	71	M	3.55	137.279	1.46	129.312	1.09	42.1503	2.36	91.2612		1.79636	73.9295	1.91182
		477	61	M	3.02	116.783	1.52	134.626	0.72	27.8424	1.96	75.7932		1.60909	67.2271	1.73849
		478	56	F	3.54	136.892	1.12	99.1984	1.08	41.7636	2.48	95.9016		1.95091	76.7581	1.98497
		479	67	F	3.43	132.638	0.57	50.4849	1.51	58.3917	1.85	71.5395		1.66091	61.6252	1.59363
		480	56	F	3.52	136.118	1.68	148.798	0.76	29.3892	2.16	83.5272		1.99636	81.9296	2.1187
		481	61	M	3.45	133.412	1.55	137.284	0.75	29.0025	2.08	80.4336		1.99545	80.7394	2.08792
		482	66	M	2.82	109.049	0.54	47.8278	0.96	37.1232	1.87	72.3129		1.61455	58.2611	1.50663
		483	66	F	3.28	126.838	2.16	191.311	0.75	29.0025	1.91	73.8597		1.54818	71.6281	1.8523
		484	65	M	4	154.68	2.46	217.882	0.9	34.803	2.11	81.5937		1.98182	88.2999	2.28343
		485	24	F	4.97	192.19	0.69	61.1133	2.32	89.7144	2.58	99.7686		2.33636	87.5698	2.26456
		486	66	F	4.06	157	0.68	60.2276	1.33	51.4311	2.31	89.3277		2.42091	90.8794	2.35014
		487	60	F	3.43	132.638	1.17	103.627	1.19	46.0173	1.96	75.7932		1.70818	67.7795	1.75278
		488	60	M	3.47	134.185	1.03	91.2271	1.32	51.0444	2.08	80.4336		1.68182	65.5968	1.69633
		489	79	M	4.23	163.574	2.99	264.824	1.07	41.3769	2.36	91.2612		1.80091	87.3519	2.25892
		490	66	F	4.12	159.32	1.35	119.57	1.42	54.9114	2.38	92.0346		2.08636	82.6691	2.13782
		491	90	F	4.04	156.227	0.72	63.7704	2.1	81.207	1.97	76.1799		1.61273	60.8486	1.57354
		492	53	M	3.46	133.798	2.49	220.539	0.61	23.5887	2.1	81.207		1.71818	78.2473	2.02347
		493	45	F	4.56	176.335	0.45	39.8565	2.16	83.5272	2.5	96.675		2.19545	81.4204	2.10553
		494	36	M	3.65	141.145	1.45	128.426	1.07	41.3769	2.05	79.2735		1.92091	78.7151	2.03557
		495	71	F	4	154.68	2.87	254.196	0.79	30.5493	1.82	70.3794		1.90545	90.6839	2.34508
		496	34	M	3.64	140.759	0.44	38.9708	1.79	69.2193	1.94	75.0198		1.65	60.405	1.56207
		497	71	F	3.94	152.36	2.46	217.882	1.28	49.4976	1.97	76.1799		1.54182	71.2851	1.84343
		498	78	M	3.43	132.638	2.11	186.883	0.63	24.3621	2.13	82.3671		1.84091	80.3831	2.07871
		499	58	M	3.68	142.306	2.19	193.968	1.02	39.4434	1.88	72.6996		1.66455	73.9117	1.91136
		500	43	M	3.67	141.919	0.75	66.4275	1.05	40.6035	2.14	82.7538		2.27909	85.8671	2.22052
		501	61	F	4.16	160.867	0.49	43.3993	1.75	67.6725	2.34	90.4878		2.18727	80.7949	2.08936
		502	69	F	3.89	150.426	1.26	111.598	1.92	74.2464	2.27	87.7809		1.39727	56.6013	1.46371
		503	62	M	3.91	151.2	2.05	181.568	0.97	37.5099	2.28	88.1676		2.00818	85.7562	2.21765
		504	33	M	3.3	127.611	1.22	108.055	0.83	32.0961	1.85	71.5395		1.91545	76.2193	1.97103
		505	78	M	3.71	143.466	3.63	321.509	0.88	34.0296	1.89	73.0863		1.18	70.7001	1.8283
		506	28	F	3.87	149.653	1.34	118.684	1.57	60.7119	2.33	90.1011		1.69091	68.4783	1.77085
		507	33	M	3.54	136.892	1.69	149.683	0.83	32.0961	2.19	84.6873		1.94182	79.8485	2.06488
		508	81	F	3.89	150.426	0.55	48.7135	1.86	71.9262	1.86	71.9262		1.78	64.582	1.67009
		509	47	F	4.01	155.067	1.01	89.4557	1.32	51.0444	2.33	90.1011		2.23091	85.766	2.21791
		510	54	M	3.2	123.744	1.17	103.627	0.79	30.5493	1.96	75.7932		1.87818	74.3534	1.92278
		511	63	F	3.22	124.517	0.96	85.0272	1.11	42.9237	1.89	73.0863		1.67364	64.9217	1.67888
		512	42	M	3.72	143.852	0.94	83.2558	1.02	39.4434	2.54	98.2218		2.27273	87.064	2.25148
		513	52	F	4.52	174.788	1.13	100.084	1.83	70.7661	2.49	96.2883		2.17636	84.398	2.18253
		514	63	F	4.11	158.934	0.73	64.6561	1.54	59.5518	2.52	97.4484		2.23818	85.0139	2.19846
		515	52	M	3.61	139.599	0.66	58.4562	1.39	53.7513	2.3	88.941		1.92	72.2529	1.86846
		516	65	M	3.07	118.717	1.74	154.112	1.01	39.0567	1.83	70.7661		1.26909	55.9507	1.44688
		517	22	F	3.56	137.665	0.99	87.6843	1.29	49.8843	1.9	73.473		1.82	70.5879	1.8254
		518	55	F	4.14	160.094	3.24	286.967	1.07	41.3769	2.1	81.207		1.59727	80.9581	2.09358
		519	65	F	3.55	137.279	0.6	53.142	1.36	52.5912	2.3	88.941		1.91727	71.4018	1.84645
		520	67	F	4.37	168.988	5.03	445.507	0.98	37.8966	2.27	87.7809		1.10364	80.4655	2.08084
		521	56	F	3.21	124.131	1.12	99.1984	0.72	27.8424	1.81	69.9927		1.98091	77.9182	2.01497
		522	76	F	4.06	157	1.43	126.655	1.01	39.0567	2.46	95.1282		2.4	94.9153	2.45451
		523	60	F	4.37	168.988	0.77	68.1989	1.81	69.9927	2.42	93.5814		2.21	84.4848	2.18478
		524	58	F	3.79	146.559	1.16	102.741	1.03	39.8301	2.35	90.8745		2.23273	86.9713	2.24908
		525	70	F	3.58	138.439	1.95	172.711	0.62	23.9754	2.52	97.4484		2.07364	87.0487	2.25108
		526	59	M	3.97	153.52	0.76	67.3132	1.6	61.872	2.29	88.5543		2.02455	77.3259	1.99965
		527	46	F	3.19	123.357	0.49	43.3993	1.29	49.8843	1.84	71.1528		1.67727	61.0732	1.57935
		528	67	F	4.57	176.722	0.98	86.7986	2.24	86.6208	2.09	80.8203		1.88455	73.0818	1.88989
		529	66	F	4.64	179.429	1.89	167.397	1.74	67.2858	2.09	80.8203		2.04091	85.572	2.21289
		530	59	M	3.19	123.357	1.42	125.769	0.99	38.2833	1.88	72.6996		1.55455	64.1124	1.65795
		531	24	F	3.74	144.626	1.8	159.426	1.02	39.4434	2.15	83.1405		1.90182	79.4685	2.05506
		532	24	F	3.42	132.251	1.07	94.7699	1.17	45.2439	2.02	78.1134		1.76364	69.1264	1.78761
		533	54	F	3.82	147.719	1.01	89.4557	1.22	47.1774	2.1	81.207		2.14091	82.2857	2.12791
		534	64	M	3.01	116.397	0.77	68.1989	1.11	42.9237	1.81	69.9927		1.55	58.9626	1.52477
		535	63	F	3.96	153.133	1.18	104.513	1.2	46.404	2.56	98.9952		2.22364	86.6306	2.24027
		536	58	M	3.89	150.426	2.5	221.425	0.79	30.5493	2.49	96.2883		1.96364	89.1235	2.30473
		537	34	F	3.5	135.345	1.23	108.941	1.58	61.0986	1.8	69.606		1.36091	54.7926	1.41694
		538	53	F	3.47	134.185	0.91	80.5987	1.14	44.0838	2.09	80.8203		1.91636	73.9814	1.91316
		539	63	F	3.67	141.919	1.16	102.741	1.61	62.2587	1.85	71.5395		1.53273	60.98	1.57694
		540	28	M	3.72	143.852	0.46	40.7422	1.56	60.3252	2.07	80.0469		1.95091	71.8866	1.85899
		541	64	F	3.87	149.653	2.32	205.482	1.11	42.9237	2.3	88.941		1.70545	76.9491	1.9899
		542	49	F	3.5	135.345	0.6	53.142	1.39	53.7513	1.96	75.7932		1.83727	68.3082	1.76645
		543	76	F	4.23	163.574	0.88	77.9416	1.99	76.9533	2.49	96.2883		1.84	70.7144	1.82867
		544	46	F	3.92	151.586	0.39	34.5423	1.61	62.2587	2.55	98.6085		2.13273	79.4585	2.0548
		545	71	M	3.89	150.426	0.87	77.0559	1.39	53.7513	2.02	78.1134		2.10455	80.9493	2.09335
		546	59	F	4.55	175.948	3.95	349.851	0.88	34.0296	2.17	83.9139		1.87455	95.272	2.46373
		547	67	F	3.77	145.786	0.94	83.2558	1.53	59.1651	1.95	75.4065		1.81273	69.9696	1.80941
		548	34	U	3.45	133.412	1.26	111.598	0.93	35.9631	2.18	84.3006		1.94727	77.8698	2.01371
		549	59	F	3.86	149.266	1.83	162.083	0.89	34.4163	2.38	92.0346		2.13818	88.7075	2.29398
		550	40	F	3.42	132.251	1.04	92.1128	0.94	36.3498	2.1	81.207		2.00727	78.1876	2.02193
		551	38	M	3.34	129.158	0.87	77.0559	0.91	35.1897	2.18	84.3006		2.03455	78.2424	2.02335
		552	59	F	3.93	151.973	1.49	131.969	1.6	61.872	2.02	78.1134		1.65273	68.4668	1.77055
		553	69	F	4.11	158.934	0.49	43.3993	1.99	76.9533	2.04	78.8868		1.89727	69.5806	1.79935
		554	45	M	4.07	157.387	0.48	42.5136	1.69	65.3523	2.46	95.1282		2.16182	79.8879	2.0659
		555	62	F	3.54	136.892	0.92	81.4844	1.06	40.9902	2.17	83.9139		2.06182	79.6047	2.05858
		556	54	M	4.8	185.616	1.68	148.798	1.67	64.5789	2.48	95.9016		2.36636	96.2375	2.4887
		557	68	F	3.86	149.266	1.24	109.827	1.73	66.8991	2.05	79.2735		1.56636	62.7552	1.62285
		558	35	F	4.11	158.934	0.62	54.9134	1.73	66.8991	2.47	95.5149		2.09818	78.3063	2.025
		559	38	M	4.08	157.774	0.25	22.1425	1.86	71.9262	2.36	91.2612		2.10636	79.521	2.05641
		560	62	F	3.59	138.825	1.04	92.1128	1.5	58.005	2	77.34		1.61727	63.1063	1.63193
		561	63	F	3.34	129.158	1.51	133.741	1.03	39.8301	1.92	74.2464		1.62364	67.7566	1.75219
		562	61	M	4.55	175.948	5.1	451.707	0.68	26.2956	2.15	83.1405		1.55182	98.3226	2.54262
		563	49	F	3.17	122.584	1.74	154.112	1.06	40.9902	1.92	74.2464		1.31909	57.8842	1.49689
		564	51	F	3.6	139.212	2.85	252.424	0.78	30.1626	2.15	83.1405		1.52455	75.8357	1.96111
		565	35	F	4.34	167.828	1.54	136.398	0.6	23.202	2.3	88.941		3.04	119.367	3.08683
		566	75	F	3.97	153.52	0.84	74.3988	1.4	54.138	2.47	95.5149		2.18818	83.8821	2.16919
		567	40	M	3.23	124.904	0.88	77.9416	0.75	29.0025	2.3	88.941		2.08	79.9952	2.06867
		568	68	F	4.11	158.934	1.74	154.112	1.53	59.1651	1.88	72.6996		1.78909	76.0591	1.96689
		569	77	M	3.71	143.466	2.03	179.797	0.9	34.803	2.3	88.941		1.88727	81.0016	2.0947
		570	62	F	3.06	118.33	1.63	144.369	0.72	27.8424	2.01	77.7267		1.59909	67.5721	1.74741
		571	42	M	3.82	147.719	2.29	202.825	0.91	35.1897	2.15	83.1405		1.86909	83.1347	2.14986
		572	69	F	4.48	173.242	1.33	117.798	1.39	53.7513	2.57	99.3819		2.48545	98.0725	2.53615
		573	62	M	3.66	141.532	1.07	94.7699	1.04	40.2168	2.42	93.5814		2.13364	82.3614	2.12987
		574	24	F	3.76	145.399	0.82	72.6274	1.17	45.2439	2.49	96.2883		2.21727	84.3667	2.18172
		575	57	F	3.36	129.931	1.11	98.3127	0.88	34.0296	2.18	84.3006		1.97545	77.6955	2.00921
		576	32	M	4.34	167.828	5.46	483.592	0.83	32.0961	1.94	75.0198		1.02818	80.778	2.08892
		577	36	M	3.5	135.345	0.61	54.0277	1.12	43.3104	2.25	87.0075		2.10273	78.5277	2.03073
		578	37	M	3.8	146.946	3.51	310.881	0.57	22.0419	1.89	73.0863		1.63455	87.4486	2.26142
		579	36	F	3.07	118.717	1.87	165.626	0.68	26.2956	1.92	74.2464		1.54	68.0645	1.76015
		580	59	M	3.85	148.88	2.07	183.34	0.84	32.4828	2.57	99.3819		2.06909	88.1906	2.28061
		581	78	F	4.38	169.375	0.57	50.4849	1.85	71.5395	2.28	88.1676		2.27091	85.2139	2.20363
		582	71	M	3.53	136.505	1.38	122.227	1.09	42.1503	2.32	89.7144		1.81273	73.9837	1.91322
		583	37	F	3.48	134.572	0.26	23.0282	1.49	57.6183	2.11	81.5937		1.87182	70.3738	1.81987
		584	63	F	3.31	127.998	0.72	63.7704	1.26	48.7242	2.13	82.3671		1.72273	65.1023	1.68355
		585	58	M	4.13	159.707	1.12	99.1984	1.49	57.6183	2.58	99.7686		2.13091	82.6381	2.13702
		586	39	F	3.26	126.064	1.37	121.341	0.92	35.5764	2.07	80.0469		1.71727	70.2643	1.81704
		587	67	F	3.83	148.106	1.7	150.569	1.24	47.9508	2.15	83.1405		1.81727	75.0605	1.94106
		588	64	F	4.04	156.227	1.4	123.998	1.63	63.0321	2.07	80.0469		1.77364	72.5284	1.87558
		589	51	M	4.77	184.456	3.79	335.68	0.88	34.0296	2.58	99.7686		2.16727	105.669	2.7326
		590	63	F	3.2	123.744	0.89	78.8273	0.93	35.9631	2.14	82.7538		1.86545	71.6937	1.854
		591	69	F	4.49	173.628	1.28	113.37	1.94	75.0198	2.55	98.6085		1.96818	78.7191	2.03568
		592	43	M	3.59	138.825	1.77	156.769	0.97	37.5099	2.02	78.1134		1.81545	76.0301	1.96614
		593	69	M	3.79	146.559	1.65	146.14	1.25	48.3375	2.57	99.3819		1.79	75.0249	1.94014
		594	47	M	3.93	151.973	0.72	63.7704	1.42	54.9114	2.41	93.1947		2.18273	82.8905	2.14355
		595	51	M	4.42	170.921	2.85	252.424	0.72	27.8424	2.53	97.8351		2.40455	107.018	2.76749
		596	64	M	3.04	117.557	1.51	133.741	0.61	23.5887	2.14	82.7538		1.74364	72.397	1.87219
		597	79	F	3.6	139.212	0.89	78.8273	1.64	63.4188	2.21	85.4607		1.55545	59.706	1.544
		598	84	F	4.08	157.774	0.65	57.5705	1.29	49.8843	2.32	89.7144		2.49455	93.8477	2.4269
		599	52	F	3.29	127.224	0.62	54.9134	1.21	46.7907	2.12	81.9804		1.79818	66.7053	1.725
		600	57	F	3.43	132.638	1.09	96.5413	1.14	44.0838	2.07	80.0469		1.79455	70.339	1.81897
		601	68	F	3.93	151.973	1.7	150.569	1.08	41.7636	2.49	96.2883		2.07727	85.1147	2.20107
		602	49	F	4.07	157.387	1.18	104.513	1.33	51.4311	2.54	98.2218		2.20364	85.8572	2.22027
		603	67	F	4.18	161.641	1.16	102.741	1.41	54.5247	2.38	92.0346		2.24273	87.358	2.25908
		604	40	M	3.77	145.786	2.47	218.768	0.94	36.3498	2.26	87.3942		1.70727	77.7306	2.01011
		605	56	M	3.9	150.813	1.26	111.598	1.6	61.872	2.25	87.0075		1.72727	69.3624	1.79371
		606	46	M	3.44	133.025	0.65	57.5705	1.24	47.9508	1.87	72.3129		1.90455	71.6855	1.85379
		607	68	M	4.12	159.32	1.85	163.855	1.15	44.4705	2.37	91.6479		2.12909	88.4218	2.28659
		608	63	F	4.02	155.453	1.47	130.198	1.18	45.6306	2.55	98.6085		2.17182	86.9811	2.24933
		609	62	F	3.91	151.2	0.95	84.1415	1.77	68.4459	2.36	91.2612		1.70818	66.2555	1.71337
		610	31	M	4.37	168.988	0.46	40.7422	2.46	95.1282	2.34	90.4878		1.70091	62.2191	1.60899
		611	66	F	3.78	146.173	1.25	110.712	0.91	35.1897	2.43	93.9681		2.30182	90.0937	2.32982
		612	70	F	3.2	123.744	0.62	54.9134	1.39	53.7513	1.81	69.9927		1.52818	56.2644	1.455
		613	25	F	3.48	134.572	1.09	96.5413	1.2	46.404	1.84	71.1528		1.78455	69.9523	1.80897
		614	21	M	4.24	163.961	1.19	105.398	1.45	56.0715	2.51	97.0617		2.24909	87.6204	2.26586
		615	65	F	4.57	176.722	0.71	62.8847	1.88	72.6996	2.55	98.6085		2.36727	89.398	2.31183
		616	59	F	3.68	142.306	2.43	215.225	1.27	49.1109	1.84	71.1528		1.30545	64.8756	1.67768
		617	22	M	3.53	136.505	0.48	42.5136	1.66	64.1922	1.88	72.6996		1.65182	60.1662	1.5559
		618	61	F	3.25	125.678	1.03	91.2271	1.19	46.0173	1.9	73.473		1.59182	62.1165	1.60633
		619	65	M	4.31	166.668	3.4	301.138	1.75	67.6725	1.94	75.0198		1.01455	67.2965	1.74029
		620	20	F	3.4	131.478	0.39	34.5423	1.41	54.5247	2.25	87.0075		1.81273	67.0841	1.73479
		621	74	M	3.24	125.291	1	88.57	0.86	33.2562	2.06	79.6602		1.92545	75.0019	1.93955
		622	52	F	4.17	161.254	2.13	188.654	1.18	45.6306	2.31	89.3277		2.02182	87.466	2.26187
		623	56	M	3.5	135.345	1.04	92.1128	1.03	39.8301	2.08	80.4336		1.99727	77.8009	2.01193
		624	73	M	3.32	128.384	0.47	41.6279	1.31	50.6577	1.86	71.9262		1.79636	65.833	1.70244
		625	59	M	4.03	155.84	2.1	185.997	1.34	51.8178	2.08	80.4336		1.73545	75.4074	1.95003
		626	58	F	3.24	125.291	1.09	96.5413	1.19	46.0173	2.13	82.3671		1.55455	61.0582	1.57896
		627	44	F	3.51	135.732	0.78	69.0846	1.2	46.404	2.13	82.3671		1.95545	74.6288	1.9299
		628	61	M	3.46	133.798	0.53	46.9421	1.27	49.1109	2.31	89.3277		1.94909	71.2753	1.84318
		629	69	M	3.29	127.224	0.99	87.6843	1.13	43.6971	2	77.34		1.71	66.3342	1.7154
		630	35	F	3.77	145.786	0.76	67.3132	1.1	42.537	2.49	96.2883		2.32455	87.9504	2.2744
		631	70	F	3.92	151.586	0.87	77.0559	1.36	52.5912	2.47	95.5149		2.16455	83.2695	2.15335
		632	53	F	3.5	135.345	0.43	38.0851	1.43	55.2981	1.97	76.1799		1.87455	69.1654	1.78862
		633	73	F	4.14	160.094	1.04	92.1128	1.36	52.5912	2.2	85.074		2.30727	88.7041	2.29389
		634	60	F	3.99	154.293	2.23	197.511	1.02	39.4434	2.2	85.074		1.95636	85.3706	2.20768
		635	74	M	3.2	123.744	0.7	61.999	0.95	36.7365	1.82	70.3794		1.93182	72.5891	1.87715
		636	63	F	4.07	157.387	1.5	132.855	1.25	48.3375	2.23	86.2341		2.13818	85.7415	2.21728
		637	46	M	3.8	146.946	1.83	162.083	1.29	49.8843	1.91	73.8597		1.67818	72.8702	1.88442
		638	40	F	3.93	151.973	2.49	220.539	1.05	40.6035	2.15	83.1405		1.74818	79.4074	2.05347
		639	40	M	3.63	140.372	1.15	101.855	1.06	40.9902	2.04	78.8868		2.04727	80.8627	2.09111
		640	57	F	3.84	148.493	1.3	115.141	1.39	53.7513	2.23	86.2341		1.85909	74.5413	1.92764
		641	34	F	3.59	138.825	0.74	65.5418	0.97	37.5099	2.3	88.941		2.28364	86.0731	2.22585
		642	72	F	3.49	134.958	0.86	76.1702	1.4	54.138	2.03	78.5001		1.69909	65.2754	1.68802
		643	26	F	3.85	148.88	0.69	61.1133	1.22	47.1774	2.47	95.5149		2.31636	86.7964	2.24456
		644	73	F	3.48	134.572	2.21	195.74	1.04	40.2168	2.01	77.7267		1.43545	67.5411	1.74661
		645	68	F	4.03	155.84	0.64	56.6848	1.66	64.1922	2.28	88.1676		2.07909	77.4767	2.00355
		646	21	M	4.25	164.347	1.9	168.283	1.13	43.6971	2.4	92.808		2.25636	93.9388	2.42926
		647	81	M	3.54	136.892	1	88.57	1.46	56.4582	2.01	77.7267		1.62545	63.4009	1.63955
		648	64	F	3.4	131.478	0.86	76.1702	1.38	53.3646	1.86	71.9262		1.62909	62.5685	1.61802
		649	39	F	3.78	146.173	1.7	150.569	0.96	37.1232	2.35	90.8745		2.04727	83.9546	2.17107
		650	66	F	3.98	153.907	4.22	373.765	0.88	34.0296	1.98	76.5666		1.18182	74.845	1.93549
		651	63	F	3.19	123.357	0.57	50.4849	1.13	43.6971	1.83	70.7661		1.80091	67.039	1.73363
		652	58	F	4.05	156.613	2.03	179.797	1.04	40.2168	2.33	90.1011		2.08727	88.7356	2.2947
		653	44	F	3.34	129.158	1.73	153.226	0.86	33.2562	1.81	69.9927		1.69364	72.3284	1.87041
		654	25	U	3.51	135.732	0.69	61.1133	0.97	37.5099	2.5	96.675		2.22636	84.0094	2.17248
		655	84	F	4.35	168.214	0.79	69.9703	1.66	64.1922	2.57	99.3819		2.33091	88.12	2.27878
		656	37	M	3.23	124.904	1	88.57	1.03	39.8301	2.13	82.3671		1.74545	68.0413	1.75955
		657	59	F	4.52	174.788	0.6	53.142	2.13	82.3671	2.5	96.675		2.11727	79.1358	2.04645
		658	35	F	3.6	139.212	0.96	85.0272	1.27	49.1109	2.25	87.0075		1.89364	73.4291	1.89888
		659	36	F	4.05	156.613	1.13	100.084	1.51	58.3917	2.34	90.4878		2.02636	79.6877	2.06072
		660	60	M	3.89	150.426	1.15	101.855	1.03	39.8301	2.27	87.7809		2.33727	91.0086	2.35348
		661	81	F	3.97	153.52	1.79	158.54	1.56	60.3252	2.11	81.5937		1.59636	69.532	1.7981
		662	51	M	3.9	150.813	3.37	298.481	0.82	31.7094	2.09	80.8203		1.54818	83.142	2.15005
		663	60	F	3.46	133.798	1	88.57	0.96	37.1232	2.22	85.8474		2.04545	79.6423	2.05955
		664	37	M	3.65	141.145	0.9	79.713	1.15	44.4705	2.32	89.7144		2.09091	80.407	2.07933
		665	62	F	3.43	132.638	0.62	54.9134	1.05	40.6035	2.22	85.8474		2.09818	78.3063	2.025
		666	74	M	4.26	164.734	4.07	360.48	1.06	40.9902	2.11	81.5937		1.35	80.3127	2.07689
		667	56	F	3.92	151.586	1.14	100.97	1.38	53.3646	2.31	89.3277		2.02182	79.5237	2.05648
		668	58	M	5.08	196.444	4.34	384.394	0.72	27.8424	2.44	94.3548		2.38727	113.688	2.93997
		669	45	M	3.67	141.919	1.46	129.312	0.86	33.2562	2.48	95.9016		2.14636	85.9763	2.22335
		670	83	F	3.07	118.717	0.7	61.999	1.05	40.6035	1.86	71.9262		1.70182	63.695	1.64715
		671	30	M	3.52	136.118	2.4	212.568	1.2	46.404	1.92	74.2464		1.22909	61.7449	1.59672
		672	66	F	3.75	145.013	0.98	86.7986	1.42	54.9114	1.97	76.1799		1.88455	73.0818	1.88989
		673	32	F	3.83	148.106	1.05	92.9985	1.31	50.6577	2.28	88.1676		2.04273	79.5641	2.05753
		674	72	F	4.04	156.227	0.96	85.0272	1.48	57.2316	2.16	83.5272		2.12364	82.3232	2.12888
		675	61	F	3.33	128.771	1.65	146.14	0.94	36.3498	1.8	69.606		1.64	69.2244	1.79014
		676	47	F	3.99	154.293	0.39	34.5423	2.2	85.074	1.9	73.473		1.61273	59.3501	1.53479
		677	33	M	3.84	148.493	0.76	67.3132	1.28	49.4976	2.34	90.4878		2.21455	84.6732	2.18965
		678	46	M	3.26	126.064	0.34	30.1138	1.44	55.6848	2.11	81.5937		1.66545	61.7755	1.59751
		679	35	M	3.96	153.133	0.76	67.3132	1.81	69.9927	1.99	76.9533		1.80455	68.8185	1.77965
		680	64	F	3.93	151.973	1.44	127.541	0.92	35.5764	2.48	95.9016		2.35545	94.0211	2.43139
		681	51	F	3.75	145.013	1.19	105.398	1.17	45.2439	2.3	88.941		2.03909	80.6053	2.08445
		682	66	M	3.45	133.412	0.58	51.3706	0.92	35.5764	2.39	92.4213		2.26636	84.9925	2.1979
		683	58	F	4.53	175.175	1.57	139.055	1.72	66.5124	2.34	90.4878		2.09636	85.0941	2.20053
		684	43	M	3.66	141.532	0.91	80.5987	1.56	60.3252	2.09	80.8203		1.68636	65.0873	1.68316
		685	68	M	3.89	150.426	1.44	127.541	1.23	47.5641	2.23	86.2341		2.00545	80.4866	2.08138
		686	68	F	3.72	143.852	0.74	65.5418	1.64	63.4188	2.34	90.4878		1.74364	65.8688	1.70337
		687	75	F	3.99	154.293	1.36	120.455	1.15	44.4705	2.24	86.6208		2.22182	87.9219	2.27366
		688	59	F	3.97	153.52	0.99	87.6843	1.35	52.2045	2.48	95.9016		2.17	83.0478	2.14762
		689	38	F	3.19	123.357	1.04	92.1128	0.99	38.2833	1.87	72.3129		1.72727	67.36	1.74193
		690	68	M	4.61	178.269	7.49	663.389	0.67	25.9089	2.3	88.941		0.535455	76.9747	1.99056
		691	42	M	4.19	162.027	0.96	85.0272	2.15	83.1405	1.94	75.0198		1.60364	62.2148	1.60887
		692	30	F	3.74	144.626	0.64	56.6848	1.72	66.5124	2.26	87.3942		1.72909	63.9422	1.65355
		693	66	F	3.93	151.973	0.62	54.9134	1.48	57.2316	2.37	91.6479		2.16818	81.0132	2.095
		694	61	M	4.42	170.921	1.29	114.255	1.45	56.0715	2.38	92.0346		2.38364	93.6915	2.42286
		695	39	M	3.67	141.919	1.13	100.084	1.11	42.9237	2.03	78.5001		2.04636	80.4611	2.08072
		696	56	F	4.19	162.027	0.97	85.9129	1.29	49.8843	2.52	97.4484		2.45909	94.2445	2.43716
		697	53	F	4.24	163.961	1.38	122.227	1.04	40.2168	2.49	96.2883		2.57273	101.521	2.62533
		698	47	F	4.29	165.894	0.54	47.8278	1.82	70.3794	2.26	87.3942		2.22455	81.8498	2.11664
		699	61	F	3.05	117.944	1.03	91.2271	0.92	35.5764	1.81	69.9927		1.66182	64.8234	1.67633
		700	66	M	3.05	117.944	0.68	60.2276	0.84	32.4828	1.92	74.2464		1.90091	71.4543	1.84781
		701	30	M	3.52	136.118	1.65	146.14	1.02	39.4434	2.2	85.074		1.75	73.4781	1.90014
		702	74	M	3.18	122.971	1.1	97.427	1.1	42.537	1.88	72.6996		1.58	62.3916	1.61345
		703	53	F	4.1	158.547	2.71	240.025	1.02	39.4434	2.13	82.3671		1.84818	85.7668	2.21793
		704	63	M	3.24	125.291	0.86	76.1702	1.25	48.3375	1.82	70.3794		1.59909	61.4084	1.58802
		705	82	F	4.12	159.32	1.93	170.94	1.19	46.0173	2.3	88.941		2.05273	86.1698	2.22835
		706	66	M	3.08	119.104	1.2	106.284	1.03	39.8301	1.8	69.606		1.50455	60.2942	1.55921
		707	65	F	2.95	114.077	1.64	145.255	0.77	29.7759	1.82	70.3794		1.43455	61.2443	1.58378
		708	44	M	3.23	124.904	0.39	34.5423	1.02	39.4434	2.13	82.3671		2.03273	75.5915	1.9548
		709	24	F	4.43	171.308	1.17	103.627	2.17	83.9139	2.13	82.3671		1.72818	68.5529	1.77278
		710	73	M	3.74	144.626	1.24	109.827	0.85	32.8695	2.55	98.6085		2.32636	91.0343	2.35415
		711	61	F	3.43	132.638	1.26	111.598	1.03	39.8301	2.1	81.207		1.82727	73.2294	1.89371
		712	50	F	3.84	148.493	1.17	103.627	1.69	65.3523	2.06	79.6602		1.61818	64.2992	1.66278
		713	77	M	3.95	152.747	1.31	116.027	1.31	50.6577	2.28	88.1676		2.04455	80.993	2.09448
		714	45	F	3.16	122.197	1.16	102.741	1.13	43.6971	1.82	70.3794		1.50273	59.8199	1.54694
		715	54	F	3.82	147.719	0.82	72.6274	1.11	42.9237	2.53	97.8351		2.33727	89.0071	2.30172
		716	20	F	3.73	144.239	0.54	47.8278	1.48	57.2316	2.5	96.675		2.00455	73.3424	1.89663
		717	45	F	3.86	149.266	0.87	77.0559	1.54	59.5518	2.33	90.1011		1.92455	73.9887	1.91335
		718	55	M	3.59	138.825	2.81	248.882	0.91	35.1897	2.13	82.3671		1.40273	70.888	1.83316
		719	26	F	4.11	158.934	0.66	58.4562	1.82	70.3794	2.1	81.207		1.99	74.9598	1.93846
		720	60	M	3.3	127.611	1.36	120.455	1.18	45.6306	2.01	77.7267		1.50182	61.2123	1.58295
		721	80	F	4.44	171.695	0.45	39.8565	2.23	86.2341	2.09	80.8203		2.00545	74.0731	1.91553
		722	45	M	3.35	129.544	0.98	86.7986	0.94	36.3498	2.44	94.3548		1.96455	76.1754	1.96989
		723	56	M	3.35	129.544	1.14	100.97	0.96	37.1232	2.12	81.9804		1.87182	73.7232	1.90648
		724	74	F	4.27	165.121	2.42	214.339	1.07	41.3769	2.02	78.1134		2.1	92.6803	2.39671
		725	61	F	3.45	133.412	2.34	207.254	0.96	37.1232	2.04	78.8868		1.42636	69.0181	1.78481
		726	61	F	4.16	160.867	0.84	74.3988	1.73	66.8991	2.29	88.5543		2.04818	78.4684	2.02919
		727	55	F	4.15	160.481	0.52	46.0564	2.09	80.8203	2.11	81.5937		1.82364	66.5012	1.71972
		728	69	M	4.19	162.027	0.81	71.7417	1.37	52.9779	2.54	98.2218		2.45182	92.7445	2.39837
		729	70	F	3.9	150.813	1.12	99.1984	2.07	80.0469	1.91	73.8597		1.32091	52.396	1.35496
		730	57	F	3.6	139.212	0.43	38.0851	1.66	64.1922	1.89	73.0863		1.74455	64.1383	1.65862
		731	43	M	3.51	135.732	0.99	87.6843	1.02	39.4434	2.34	90.4878		2.04	79.0953	2.0454
		732	32	M	3.04	117.557	0.48	42.5136	1.09	42.1503	1.83	70.7661		1.73182	63.2598	1.6359
		733	62	M	4.38	169.375	1.36	120.455	1.5	58.005	2.45	94.7415		2.26182	89.4687	2.31366
		734	30	F	3.58	138.439	0.63	55.7991	1.59	61.4853	2.26	87.3942		1.70364	63.0035	1.62927
		735	61	F	3.62	139.985	0.94	83.2558	1.44	55.6848	2.19	84.6873		1.75273	67.6494	1.74941
		736	50	M	3.77	145.786	1.48	131.084	0.93	35.9631	2.4	92.808		2.16727	86.8257	2.24531
		737	44	M	3.38	130.705	0.54	47.8278	1.34	51.8178	2.04	78.8868		1.79455	65.2217	1.68663
		738	64	F	3.25	125.678	0.78	69.0846	1.34	51.8178	1.91	73.8597		1.55545	59.1608	1.5299
		739	57	F	3.67	141.919	0.88	77.9416	1.24	47.9508	2.2	85.074		2.03	78.0617	2.01867
		740	35	F	4.35	168.214	0.58	51.3706	1.38	53.3646	2.59	100.155		2.70636	101.678	2.62939
		741	39	M	3.62	139.985	0.48	42.5136	1.48	57.2316	1.95	75.4065		1.92182	70.6071	1.8259
		742	63	F	3.96	153.133	1.89	167.397	0.87	33.6429	2.44	94.3548		2.23091	92.9193	2.40289
		743	44	M	3.31	127.998	1.21	107.17	1.27	49.1109	1.87	72.3129		1.49	59.7494	1.54512
		744	61	M	4.45	172.082	2.77	245.339	0.86	33.2562	2.57	99.3819		2.33091	101.653	2.62874
		745	70	F	3.44	133.025	2.21	195.74	1.39	53.7513	1.83	70.7661		1.04545	52.4598	1.35661
		746	52	M	4.04	156.227	3.05	270.138	0.71	27.4557	2.4	92.808		1.94364	93.2266	2.41084
		747	43	F	4	154.68	0.44	38.9708	2.09	80.8203	2.18	84.3006		1.71	62.7252	1.62207
		748	58	F	5.08	196.444	5.16	457.021	1.23	47.5641	2.41	93.1947		1.50455	96.9453	2.507
		749	74	F	4.23	163.574	1.38	122.227	1.49	57.6183	2.51	97.0617		2.11273	83.7328	2.16533
		750	22	F	4.43	171.308	0.94	83.2558	2.22	85.8474	2.25	87.0075		1.78273	68.8095	1.77941
		751	51	M	3.69	142.692	1.94	171.826	0.68	26.2956	2.46	95.1282		2.12818	89.1228	2.30471
		752	62	F	3.82	147.719	1.44	127.541	1.27	49.1109	2.07	80.0469		1.89545	77.7002	2.00933
		753	34	M	4.29	165.894	1.85	163.855	1.24	47.9508	2.36	91.2612		2.20909	91.5154	2.36659
		754	68	M	3.72	143.852	0.39	34.5423	1.48	57.2316	1.88	72.6996		2.06273	76.7516	1.9848
		755	58	F	3.42	132.251	0.86	76.1702	1.24	47.9508	1.89	73.0863		1.78909	68.7557	1.77802
		756	44	M	3.72	143.852	0.84	74.3988	1.43	55.2981	2.07	80.0469		1.90818	73.0546	1.88919
		757	70	F	4.25	164.347	1.28	113.37	1.34	51.8178	2.55	98.6085		2.32818	91.5353	2.3671
		758	43	M	4.25	164.347	2.23	197.511	1.33	51.4311	2.18	84.3006		1.90636	83.4371	2.15768
		759	62	F	2.98	115.237	0.92	81.4844	0.87	33.6429	1.88	72.6996		1.69182	65.2968	1.68858
		760	65	M	3.63	140.372	0.36	31.8852	1.56	60.3252	2.07	80.0469		1.90636	70.9368	1.83443
		761	52	M	4.34	167.828	3.83	339.223	0.72	27.8424	2.29	88.5543		1.87909	94.7557	2.45038
		762	51	F	4.39	169.761	0.96	85.0272	1.33	51.4311	2.59	100.155		2.62364	100.616	2.60193
		763	39	F	4.19	162.027	1.27	112.484	1.47	56.8449	2.25	87.0075		2.14273	84.352	2.18134
		764	72	F	3.65	141.145	0.75	66.4275	1.51	58.3917	2.17	83.9139		1.79909	67.9921	1.75828
		765	72	F	3.37	130.318	0.72	63.7704	1.32	51.0444	1.89	73.0863		1.72273	65.1023	1.68355
		766	81	F	4.33	167.441	1.47	130.198	1.1	42.537	2.31	89.3277		2.56182	102.062	2.63933
		767	46	F	4.39	169.761	0.77	68.1989	1.69	65.3523	2.72	105.182		2.35	88.9093	2.29919
		768	26	M	4.32	167.054	0.98	86.7986	1.27	49.1109	2.92	112.916		2.60455	99.8605	2.58239
		769	52	M	4.05	156.613	2.02	178.911	0.79	30.5493	2.71	104.796		2.34182	98.5394	2.54823
		770	63	M	4.42	170.921	1.59	140.826	1.16	44.8572	2.78	107.503		2.53727	102.195	2.64277
		771	23	U	4.82	186.389	1.75	154.998	2.02	78.1134	2.72	105.182		2.00455	82.4431	2.13198
		772	29	F	4.09	158.16	1.33	117.798	0.91	35.1897	2.77	107.116		2.57545	101.553	2.62615
		773	73	F	4.74	183.296	0.83	73.5131	1.58	61.0986	2.84	109.823		2.78273	106.216	2.74675
		774	66	M	4.47	172.855	3.45	305.567	0.9	34.803	2.9	112.143		2.00182	97.3097	2.51643
		775	71	M	4.15	160.481	0.97	85.9129	1.13	43.6971	2.62	101.315		2.57909	98.8849	2.55716
		776	59	M	3.93	151.973	0.65	57.5705	1.27	49.1109	2.66	102.862		2.36455	88.8206	2.2969
		777	58	F	4.38	169.375	0.23	20.3711	2.02	78.1134	2.63	101.702		2.25545	85.4409	2.2095
		778	61	F	3.85	148.88	1	88.57	1.17	45.2439	2.6	100.542		2.22545	85.5601	2.21258
		779	52	F	4.48	173.242	1.93	170.94	0.91	35.1897	2.98	115.237		2.69273	109.079	2.82078
		780	64	M	4.44	171.695	1.23	108.941	1.07	41.3769	2.89	111.756		2.81091	108.53	2.80658
		781	69	M	4.75	183.683	2.03	179.797	1.38	53.3646	2.73	105.569		2.44727	100.352	2.5951
		782	67	F	4.29	165.894	1.64	145.255	1.28	49.4976	2.63	101.702		2.26455	91.7772	2.37336
		783	52	F	4.79	185.229	1.45	128.426	1.48	57.2316	2.79	107.889		2.65091	105.467	2.72737
		784	33	F	5.54	214.232	0.8	70.856	2.64	102.089	2.91	112.53		2.53636	96.0394	2.48358
		785	21	F	4.25	164.347	1.4	123.998	1.38	53.3646	2.69	104.022		2.23364	88.4378	2.287
		786	70	M	4	154.68	1.08	95.6556	0.88	34.0296	2.93	113.303		2.62909	101.519	2.62529
		787	70	F	4.68	180.976	1.57	139.055	1.5	58.005	2.99	115.623		2.46636	99.402	2.57054
		788	72	M	3.77	145.786	0.5	44.285	1.13	43.6971	2.62	101.315		2.41273	89.0638	2.30319
		789	61	M	4.06	157	1.25	110.712	0.79	30.5493	2.68	103.636		2.70182	105.562	2.72983
		790	72	M	4.26	164.734	1.04	92.1128	1.18	45.6306	2.97	114.85		2.60727	100.305	2.59389
		791	39	M	4.73	182.909	1.13	100.084	2.1	81.207	2.79	107.889		2.11636	82.0778	2.12253
		792	32	F	5.07	196.057	5.5	487.135	0.84	32.4828	2.71	104.796		1.73	103.434	2.6748
		793	65	F	5.34	206.498	2.52	223.196	1.6	61.872	2.94	113.69		2.59455	110.808	2.8655
		794	60	M	4.74	183.296	1.06	93.8842	1.94	75.0198	2.77	107.116		2.31818	89.4992	2.31445
		795	63	M	4.86	187.936	2.53	224.082	1.12	43.3104	2.82	109.049		2.59	110.674	2.86203
		796	24	M	4.31	166.668	0.69	61.1133	1.9	73.473	2.6	100.542		2.09636	78.9823	2.04248
		797	39	M	4.43	171.308	2.78	246.225	0.89	34.4163	2.62	101.315		2.27636	99.585	2.57527
		798	80	F	5.3	204.951	1.7	150.569	1.99	76.9533	2.85	110.21		2.53727	102.903	2.66107
		799	51	F	4.03	155.84	0.79	69.9703	1.06	40.9902	2.64	102.089		2.61091	98.9476	2.55878
		800	45	F	4.39	169.761	1.09	96.5413	1.43	55.2981	2.93	113.303		2.46455	95.1549	2.46071
		801	44	M	6.56	253.675	7.18	635.933	0.74	28.6158	2.78	107.503		2.55636	130.144	3.36553
		802	65	M	3.73	144.239	1.81	160.312	0.78	30.1626	2.64	102.089		2.12727	88.2198	2.28136
		803	58	F	4.42	170.921	1.18	104.513	1.25	48.3375	2.87	110.983		2.63364	102.485	2.65027
		804	71	M	4.39	169.761	0.61	54.0277	1.58	61.0986	2.86	110.596		2.53273	94.8094	2.45177
		805	45	F	4.19	162.027	0.71	62.8847	1.24	47.9508	2.88	111.37		2.62727	99.4522	2.57183
		806	27	M	4.87	188.323	0.36	31.8852	1.61	62.2587	2.91	112.53		3.09636	116.686	3.01751
		807	24	M	4.93	190.643	2.37	209.911	1.38	53.3646	2.8	108.276		2.47273	104.48	2.70185
		808	46	F	5.17	199.924	1.01	89.4557	2.2	85.074	2.84	109.823		2.51091	96.5936	2.49791
		809	57	F	5.2	201.084	1.18	104.513	2.34	90.4878	2.72	105.182		2.32364	90.4976	2.34027
		810	78	F	4.4	170.148	1.3	115.141	1.36	52.5912	2.99	115.623		2.44909	96.2344	2.48862
		811	62	M	4.74	183.296	4	354.28	0.66	25.5222	2.91	112.53		2.26182	110.536	2.85847
		812	36	M	4.55	175.948	0.5	44.285	1.73	66.8991	2.74	105.956		2.59273	96.0244	2.48319
		813	66	M	4.65	179.816	1.13	100.084	1.37	52.9779	2.84	109.823		2.76636	107.213	2.77254
		814	54	F	4.2	162.414	1.1	97.427	1.5	58.005	2.62	101.315		2.2	85.3057	2.206
		815	73	M	4.03	155.84	1.03	91.2271	1.23	47.5641	2.62	101.315		2.33182	89.6582	2.31856
		816	39	M	4.72	182.522	0.65	57.5705	1.95	75.4065	2.79	107.889		2.47455	93.0743	2.4069
		817	83	F	4.12	159.32	1.09	96.5413	1.13	43.6971	2.73	105.569		2.49455	96.315	2.49071
		818	60	F	4	154.68	1.71	151.455	0.9	34.803	2.69	104.022		2.32273	94.6346	2.44725
		819	52	M	3.91	151.2	1.12	99.1984	1.07	41.3769	2.87	110.983		2.33091	90.3721	2.33702
		820	60	U	5.11	197.604	4.58	405.651	1.23	47.5641	2.69	104.022		1.79818	103.943	2.68796
		821	38	M	4.39	169.761	1.78	157.655	0.9	34.803	2.99	115.623		2.68091	107.776	2.7871
		822	40	M	4.12	159.32	1.12	99.1984	0.96	37.1232	2.93	113.303		2.65091	102.747	2.65703
		823	73	F	4.28	165.508	2.46	217.882	1.03	39.8301	2.63	101.702		2.13182	94.1004	2.43344
		824	69	F	4.35	168.214	1.03	91.2271	1.43	55.2981	2.72	105.182		2.45182	94.2986	2.43856
		825	40	M	4.52	174.788	2.71	240.025	0.91	35.1897	2.77	107.116		2.37818	103.231	2.66956
		826	89	F	4.05	156.613	0.38	33.6566	1.18	45.6306	2.84	109.823		2.69727	101.084	2.61403
		827	59	F	3.88	150.04	0.87	77.0559	1.23	47.5641	2.64	102.089		2.25455	85.7242	2.21683
		828	73	F	4.14	160.094	1.1	97.427	1.23	47.5641	2.88	111.37		2.41	93.4264	2.41601
		829	31	M	5.04	194.897	1.99	176.254	1.71	66.1257	2.91	112.53		2.42545	101.655	2.6288
		830	73	M	5.09	196.83	1.12	99.1984	2.33	90.1011	2.86	110.596		2.25091	87.2785	2.25702
		831	68	F	4.36	168.601	0.57	50.4849	1.29	49.8843	2.96	114.463		2.81091	105.772	2.73527
		832	58	F	4.64	179.429	1.85	163.855	1.13	43.6971	2.89	111.756		2.66909	107.481	2.77946
		833	64	F	4.57	176.722	0.82	72.6274	1.44	55.6848	2.76	106.729		2.75727	105.249	2.72173
		834	65	M	4.16	160.867	1.91	169.169	0.94	36.3498	2.62	101.315		2.35182	97.6652	2.52562
		835	76	F	4.11	158.934	0.98	86.7986	1.23	47.5641	2.77	107.116		2.43455	93.2866	2.41239
		836	72	M	4.22	163.187	1.59	140.826	1.28	49.4976	2.71	104.796		2.21727	89.8209	2.32277
		837	42	F	3.96	153.133	1.13	100.084	1.11	42.9237	2.68	103.636		2.33636	90.5852	2.34253
		838	25	F	4.78	184.843	0.47	41.6279	2.04	78.8868	2.82	109.049		2.52636	93.7123	2.4234
		839	34	M	4.69	181.362	1	88.57	1.84	71.1528	2.66	102.862		2.39545	92.134	2.38258
		840	80	F	5.11	197.604	2.61	231.168	1.48	57.2316	2.67	103.249		2.44364	105.347	2.72427
		841	57	F	5.05	195.284	0.67	59.3419	2.15	83.1405	2.68	103.636		2.59545	97.6694	2.52573
		842	46	F	4.51	174.402	1	88.57	2.02	78.1134	2.67	103.249		2.03545	79.2556	2.04955
		843	55	F	4.45	172.082	0.36	31.8852	1.54	59.5518	2.86	110.596		2.74636	103.152	2.6675
		844	64	M	4.32	167.054	1.31	116.027	1.34	51.8178	2.61	100.929		2.38455	94.1408	2.43448
		845	58	F	4.32	167.054	0.62	54.9134	1.31	50.6577	2.9	112.143		2.72818	102.316	2.6459
		846	65	M	4.79	185.229	1.97	174.483	1.25	48.3375	2.76	106.729		2.64455	107.811	2.788
		847	64	M	4.08	157.774	0.74	65.5418	1.15	44.4705	2.66	102.862		2.59364	98.0608	2.53585
		848	48	M	4.86	187.936	1.66	147.026	0.96	37.1232	2.93	113.303		3.14545	125.019	3.23299
		849	53	F	4.36	168.601	1.2	106.284	1.09	42.1503	2.94	113.69		2.72455	106.397	2.75143
		850	23	M	4.46	172.468	0.64	56.6848	1.66	64.1922	2.98	115.237		2.50909	93.7414	2.42415
		851	65	F	4	154.68	1.35	119.57	1.08	41.7636	2.78	107.503		2.30636	91.1765	2.35782
		852	65	M	4.39	169.761	4.23	374.651	0.74	28.6158	2.75	106.343		1.72727	91.192	2.35823
		853	64	M	4.15	160.481	1.22	108.055	1.05	40.6035	2.77	107.116		2.54545	99.4892	2.57279
		854	59	F	4.97	192.19	2.48	219.654	1.47	56.8449	2.87	110.983		2.37273	101.024	2.61248
		855	25	F	4.59	177.495	1.33	117.798	1.25	48.3375	2.71	104.796		2.73545	107.74	2.78616
		856	54	F	3.9	150.813	0.43	38.0851	1.26	48.7242	2.61	100.929		2.44455	90.8873	2.35035
		857	86	F	4.59	177.495	0.78	69.0846	1.82	70.3794	2.69	104.022		2.41545	91.4149	2.36399
		858	54	M	4.66	180.202	1.59	140.826	1.48	57.2316	2.72	105.182		2.45727	99.1017	2.56277
		859	57	F	4.76	184.069	2.87	254.196	1.12	43.3104	2.95	114.077		2.33545	104.445	2.70095
		860	66	F	4.38	169.375	1.96	173.597	1.41	54.5247	2.75	106.343		2.07909	87.2948	2.25744
		861	35	M	4.97	192.19	2.72	240.91	0.99	38.2833	2.93	113.303		2.74364	117.405	3.03609
		862	47	F	4.35	168.214	0.75	66.4275	1.45	56.0715	2.78	107.503		2.55909	96.6947	2.50053
		863	40	M	3.92	151.586	1.15	101.855	0.62	23.9754	2.91	112.53		2.77727	108.023	2.79349
		864	79	M	4.29	165.894	1.82	161.197	1.3	50.271	2.6	100.542		2.16273	89.6237	2.31767
		865	55	F	4.42	170.921	1.07	94.7699	1.64	63.4188	2.72	105.182		2.29364	88.5486	2.28987
		866	65	F	3.93	151.973	1.1	97.427	1.02	39.4434	2.61	100.929		2.41	93.4264	2.41601
		867	49	F	4.19	162.027	0.82	72.6274	1.15	44.4705	2.8	108.276		2.66727	101.768	2.63173
		868	52	F	3.95	152.747	1.04	92.1128	0.74	28.6158	2.9	112.143		2.73727	105.332	2.72389
		869	79	F	4.74	183.296	1.78	157.655	1.54	59.5518	2.69	104.022		2.39091	98.3158	2.54245
		870	59	M	4.18	161.641	1.86	164.74	0.79	30.5493	2.85	110.21		2.54455	103.169	2.66796
		871	55	M	4.87	188.323	0.94	83.2558	1.81	69.9927	2.94	113.69		2.63273	100.985	2.61148
		872	59	M	4.21	162.801	1.62	143.483	0.92	35.5764	2.64	102.089		2.55364	102.905	2.66113
		873	56	M	3.95	152.747	0.54	47.8278	1.34	51.8178	2.76	106.729		2.36455	86.8617	2.24624
		874	20	F	4.43	171.308	0.82	72.6274	1.09	42.1503	2.97	114.85		2.96727	113.369	2.93173
		875	66	F	4.6	177.882	2.4	212.568	1.04	40.2168	2.83	109.436		2.46909	104.451	2.70111
		876	46	M	4.24	163.961	0.89	78.8273	1.35	52.2045	2.87	110.983		2.48545	94.6199	2.44687
		877	75	M	4.25	164.347	1	88.57	1.13	43.6971	2.7	104.409		2.66545	102.575	2.65259
		878	51	F	4.24	163.961	0.87	77.0559	1.21	46.7907	2.87	110.983		2.63455	100.419	2.59683
		879	61	F	4.37	168.988	1.45	128.426	1.17	45.2439	2.82	109.049		2.54091	101.213	2.61737
		880	43	F	5.13	198.377	1.59	140.826	1.35	52.2045	2.89	111.756		3.05727	121.025	3.12971
		881	20	M	4.31	166.668	0.37	32.7709	1.62	62.6454	2.86	110.596		2.52182	94.3838	2.44077
		882	46	F	4.06	157	1.28	113.37	1.11	42.9237	2.66	102.862		2.36818	93.0821	2.4071
		883	52	F	4.75	183.683	1.22	108.055	1.45	56.0715	2.68	103.636		2.74545	107.223	2.77279
		884	57	F	4.41	170.535	0.92	81.4844	1.32	51.0444	2.98	115.237		2.67182	102.514	2.65102
		885	23	F	4.72	182.522	0.73	64.6561	1.77	68.4459	2.85	110.21		2.61818	99.0402	2.56118
		886	69	M	3.82	147.719	0.71	62.8847	0.91	35.1897	2.75	106.343		2.58727	97.9054	2.53183
		887	66	F	4.08	157.774	1.07	94.7699	1.33	51.4311	2.6	100.542		2.26364	87.3885	2.25987
		888	80	F	4.6	177.882	1.76	155.883	1.09	42.1503	2.75	106.343		2.71	108.855	2.815
		889	73	U	4.32	167.054	0.76	67.3132	1.3	50.271	2.98	115.237		2.67455	101.485	2.6244
		890	67	F	4.14	160.094	1.45	128.426	1.21	46.7907	2.67	103.249		2.27091	90.7721	2.34737
		891	37	M	4.84	187.163	3.92	347.194	0.9	34.803	2.68	103.636		2.15818	106.067	2.7429
		892	71	M	4.71	182.136	2.62	232.053	1.04	40.2168	2.94	113.69		2.47909	106.759	2.7608
		893	30	F	4.23	163.574	0.46	40.7422	1.2	46.404	2.99	115.623		2.82091	105.187	2.72014
		894	67	F	5.72	221.192	4.99	441.964	1.49	57.6183	2.88	111.37		1.96182	109.011	2.81901
		895	72	F	4.99	192.963	0.44	38.9708	2.08	80.4336	2.99	115.623		2.71	101.068	2.61361
		896	64	F	4.62	178.655	4.71	417.165	0.89	34.4163	2.61	100.929		1.58909	96.834	2.50413
		897	70	F	4.59	177.495	2.01	178.026	1.14	44.0838	2.84	109.823		2.53636	103.741	2.68273
		898	86	M	3.86	149.266	0.76	67.3132	1.27	49.1109	2.78	107.503		2.24455	84.8568	2.1944
		899	73	M	3.6	139.212	0.56	49.5992	1.29	49.8843	2.64	102.089		2.05545	75.1565	1.94355
		900	78	F	4.66	180.202	1.19	105.398	1.75	67.6725	2.97	114.85		2.36909	92.2608	2.38586
		901	25	F	5	193.35	5.28	467.65	0.49	18.9483	2.77	107.116		2.11	116.667	3.01701
		902	55	F	4.04	156.227	1.79	158.54	1.14	44.0838	2.62	101.315		2.08636	86.572	2.23875
		903	76	F	4.16	160.867	1.07	94.7699	1.1	42.537	2.78	107.503		2.57364	99.3762	2.56987
		904	75	F	4.07	157.387	0.71	62.8847	1.07	41.3769	2.86	110.596		2.67727	101.386	2.62183
		905	69	M	4.44	171.695	2.3	203.711	0.76	29.3892	2.82	109.049		2.63455	110.476	2.8569
		906	78	F	4.16	160.867	1.73	153.226	0.91	35.1897	2.87	110.983		2.46364	100.14	2.58962
		907	72	F	4.41	170.535	0.53	46.9421	1.41	54.5247	2.82	109.049		2.75909	102.204	2.64298
		908	67	F	4.87	188.323	1.38	122.227	1.41	54.5247	2.97	114.85		2.83273	110.737	2.86365
		909	48	M	4.79	185.229	2.29	202.825	1.41	54.5247	2.87	110.983		2.33909	99.0131	2.56048
		910	61	F	4.39	169.761	2.56	226.739	1	38.67	2.68	103.636		2.22636	96.7369	2.50162
		911	62	M	4.41	170.535	1.17	103.627	1.23	47.5641	2.95	114.077		2.64818	103.042	2.66468
		912	47	F	4.28	165.508	1.29	114.255	1.2	46.404	2.74	105.956		2.49364	97.9452	2.53286
		913	67	M	4.1	158.547	0.71	62.8847	1.33	51.4311	2.61	100.929		2.44727	92.4916	2.39183
		914	29	F	4.5	174.015	1.38	122.227	1.29	49.8843	2.88	111.37		2.58273	101.908	2.63533
		915	52	M	4.65	179.816	3.11	275.453	0.92	35.5764	2.87	110.983		2.31636	104.889	2.71242
		916	80	F	4.61	178.269	1.91	169.169	1.43	55.2981	2.77	107.116		2.31182	96.1184	2.48562
		917	26	F	4.13	159.707	0.83	73.5131	1.31	50.6577	2.67	103.249		2.44273	93.0683	2.40675
		918	38	M	4.29	165.894	1.56	138.169	0.87	33.6429	2.97	114.85		2.71091	106.665	2.75834
		919	74	M	4.01	155.067	1.64	145.255	0.94	36.3498	2.6	100.542		2.32455	94.0974	2.43336
		920	31	M	3.99	154.293	0.93	82.3701	1.27	49.1109	2.75	106.343		2.29727	88.022	2.27625
		921	66	F	4.6	177.882	0.58	51.3706	1.98	76.5666	2.74	105.956		2.35636	88.1435	2.27939
		922	48	M	4.34	167.828	0.45	39.8565	1.48	57.2316	2.99	115.623		2.65545	98.8737	2.55687
		923	69	M	5.4	208.818	0.45	39.8565	3.05	117.944	2.79	107.889		2.14545	79.4869	2.05553
		924	68	F	4.39	169.761	0.4	35.428	1.24	47.9508	2.93	113.303		2.96818	111.391	2.88056
		925	60	M	4.52	174.788	1.68	148.798	1.07	41.3769	2.69	104.022		2.68636	107.307	2.77495
		926	38	M	5.05	195.284	2.78	246.225	0.99	38.2833	2.85	110.21		2.79636	119.693	3.09527
		927	28	M	4.36	168.601	3.7	327.709	0.96	37.1232	2.88	111.37		1.71818	87.7835	2.27008
		928	25	F	4.49	173.628	0.61	54.0277	1.48	57.2316	2.95	114.077		2.73273	102.543	2.65177
		929	21	M	4.51	174.402	1.17	103.627	1.68	64.9656	2.79	107.889		2.29818	89.5079	2.31467
		930	50	F	3.95	152.747	1.53	135.512	0.95	36.7365	2.61	100.929		2.30455	92.6458	2.39582
		931	27	M	4.89	189.096	2.02	178.911	1.56	60.3252	2.9	112.143		2.41182	101.246	2.61823
		932	49	M	4.15	160.481	1.44	127.541	0.84	32.4828	2.79	107.889		2.65545	105.622	2.73139
		933	25	F	4.28	165.508	0.42	37.1994	1.54	59.5518	2.74	105.956		2.54909	95.0148	2.45708
		934	27	F	5.17	199.924	0.35	30.9995	2.36	91.2612	2.84	109.823		2.65091	99.5452	2.57424
		935	67	F	4.04	156.227	0.56	49.5992	1.07	41.3769	2.98	115.237		2.71545	100.262	2.59277
		936	53	M	4.06	157	1.36	120.455	0.8	30.936	2.97	114.85		2.64182	104.163	2.69366
		937	25	M	4.72	182.522	0.46	40.7422	2.46	95.1282	2.63	101.702		2.05091	75.7536	1.95899
		938	40	F	4.68	180.976	1.55	137.284	1.16	44.8572	2.75	106.343		2.81545	110.696	2.86259
		939	69	U	4.19	162.027	0.94	83.2558	1.17	45.2439	2.7	104.409		2.59273	99.4384	2.57148
		940	28	F	5.12	197.99	0.53	46.9421	2.59	100.155	2.81	108.663		2.28909	84.4231	2.18318
		941	47	M	4.39	169.761	2.63	232.939	0.88	34.0296	2.92	112.916		2.31455	100.438	2.59732
		942	38	M	4.5	174.015	2.59	229.396	0.2	7.734	2.83	109.436		3.12273	129.282	3.34322
		943	25	F	4.63	179.042	0.43	38.0851	1.83	70.7661	2.86	110.596		2.60455	97.0745	2.51035
		944	53	F	4.73	182.909	0.84	74.3988	1.9	73.473	2.72	105.182		2.44818	93.2624	2.41177
		945	54	M	4.81	186.003	1.23	108.941	1.84	71.1528	2.62	101.315		2.41091	94.295	2.43847
		946	65	M	3.93	151.973	1.28	113.37	1.07	41.3769	2.6	100.542		2.27818	89.6018	2.3171
		947	74	F	4.24	163.961	1.11	98.3127	1.32	51.0444	2.64	102.089		2.41545	93.6394	2.42151
		948	66	M	4.56	176.335	1.6	141.712	1.27	49.1109	2.74	105.956		2.56273	103.205	2.66889
		949	31	F	5.55	214.619	2.1	185.997	1.97	76.1799	2.99	115.623		2.62545	107.439	2.77838
		950	60	F	4.55	175.948	1.22	108.055	1.23	47.5641	2.99	115.623		2.76545	107.997	2.79279
		951	72	F	4.26	164.734	2.35	208.139	0.79	30.5493	2.7	104.409		2.40182	101.663	2.62901
		952	41	M	3.84	148.493	0.63	55.7991	1	38.67	2.69	104.022		2.55364	95.5153	2.47003
		953	64	F	3.41	131.865	0.64	56.6848	0.87	33.6429	2.6	100.542		2.24909	84.0506	2.17355
		954	56	M	4.5	174.015	1.36	120.455	1.25	48.3375	2.88	111.37		2.63182	103.777	2.68366
		955	50	F	4.94	191.03	2.24	198.397	1.01	39.0567	2.88	111.37		2.91182	119.974	3.10252
		956	46	M	4.14	160.094	0.54	47.8278	1.44	55.6848	2.94	113.69		2.45455	90.342	2.33624
		957	66	F	4.72	182.522	0.99	87.6843	1.43	55.2981	2.93	113.303		2.84	108.957	2.81762
		958	56	F	6.17	238.594	2.97	263.053	0.85	32.8695	3.78	146.173		3.97	162.601	4.20486
		959	56	F	6.84	264.503	0.85	75.2845	1.95	75.4065	4.71	182.136		4.50364	171.171	4.42649
		960	55	M	5.9	228.153	1.22	108.055	1.25	48.3375	4.34	167.828		4.09545	157.304	4.06788
		961	59	F	5.9	228.153	1.34	118.684	1.37	52.9779	4.3	166.281		3.92091	151.438	3.9162
		962	62	M	4.35	168.214	1.22	108.055	1.2	46.404	3.14	121.424		2.59545	101.423	2.62279
		963	66	F	5.9	228.153	0.93	82.3701	3.07	118.717	3.11	120.264		2.40727	92.2757	2.38625
		964	67	M	4.36	168.601	0.69	61.1133	1.25	48.3375	3.01	116.397		2.79636	105.358	2.72456
		965	78	F	5.2	201.084	1.18	104.513	1.23	47.5641	3.71	143.466		3.43364	132.617	3.42949
		966	41	M	4.53	175.175	1.25	110.712	0.68	26.2956	3.34	129.158		3.28182	126.737	3.27742
		967	20	M	5.05	195.284	0.39	34.5423	1.93	74.6331	3.35	129.544		2.94273	110.491	2.85729
		968	71	F	7	270.69	2.45	216.996	1.31	50.6577	4.73	182.909		4.57636	179.09	4.63126
		969	69	M	4.5	174.015	1.05	92.9985	1.07	41.3769	3.43	132.638		2.95273	112.851	2.91833
		970	47	M	5.07	196.057	1.34	118.684	1.27	49.1109	3.3	127.611		3.19091	124.122	3.2098
		971	29	F	4.89	189.096	1.19	105.398	1.4	54.138	3.2	123.744		2.94909	113.879	2.9449
		972	64	F	5.01	193.737	1.64	145.255	1.51	58.3917	3.35	129.544		2.75455	109.407	2.82926
		973	43	F	4.78	184.843	0.45	39.8565	1.85	71.5395	3.11	120.264		2.72545	101.581	2.62687
		974	57	F	6.59	254.835	1.63	144.369	1.29	49.8843	5.12	197.99		4.55909	176.077	4.55336
		975	75	M	6.93	267.983	4.86	430.45	0.85	32.8695	3.33	128.771		3.87091	170.867	4.41863
		976	24	F	5.19	200.697	1.27	112.484	1.6	61.872	3.55	137.279		3.01273	116.77	3.01966
		977	50	M	6.53	252.515	2.94	260.396	0.88	34.0296	4.29	165.894		4.31364	175.798	4.54613
		978	46	F	5.63	217.712	1.36	120.455	1.73	66.8991	3.64	140.759		3.28182	127.649	3.30099
		979	52	F	4.95	191.417	0.57	50.4849	1.95	75.4065	3.33	128.771		2.74091	103.065	2.66526
		980	69	F	7.63	295.052	3.33	294.938	1.5	58.005	5.3	204.951		4.61636	187.058	4.83731
		981	62	F	5.86	226.606	1.55	137.284	1.6	61.872	3.66	141.532		3.55545	138.334	3.57731
		982	34	M	5.15	199.151	1.64	145.255	1.39	53.7513	3.39	131.091		3.01455	119.461	3.08926
		983	63	F	5.45	210.752	2	177.14	1.05	40.6035	4.08	157.774		3.49091	139.071	3.59637
		984	32	M	5.72	221.192	0.86	76.1702	2.59	100.155	3.48	134.572		2.73909	104.478	2.70181
		985	39	M	4.89	189.096	1.94	171.826	1.17	45.2439	3.45	133.412		2.83818	114.729	2.9669
		986	21	F	4.11	158.934	0.95	84.1415	0.86	33.2562	3.06	118.33		2.81818	108.148	2.79671
		987	25	F	5.13	198.377	0.89	78.8273	2.31	89.3277	3.09	119.49		2.41545	91.913	2.37687
		988	33	M	4.81	186.003	1.32	116.912	1.52	58.7784	3.29	127.224		2.69	105.968	2.74032
		989	48	M	5.37	207.658	4.71	417.165	0.99	38.2833	4.15	160.481		2.23909	117.873	3.04819
		990	74	F	7.21	278.811	1.8	159.426	1.43	55.2981	5.53	213.845		4.96182	190.977	4.93866
		991	64	M	5.19	200.697	1.37	121.341	1.09	42.1503	3.58	138.439		3.47727	135.652	3.50797
		992	34	M	5.09	196.83	1.87	165.626	1.28	49.4976	3.61	139.599		2.96	119.261	3.08408
		993	47	F	5.29	204.564	0.68	60.2276	1.89	73.0863	3.43	132.638		3.09091	116.421	3.01065
		994	66	F	5.88	227.38	1.56	138.169	2.28	88.1676	3.45	133.412		2.89091	113.625	2.93835
		995	53	F	8.65	334.496	2.04	180.683	2.67	103.249	6.06	234.34		5.05273	195.819	5.06387
		996	64	M	7.08	273.784	2.08	184.226	1.16	44.8572	5.53	213.845		4.97455	192.804	4.9859
		997	64	F	5.84	225.833	0.88	77.9416	1.63	63.0321	4.11	158.934		3.81	144.675	3.74129
		998	59	M	4.8	185.616	1.27	112.484	0.94	36.3498	3.74	144.626		3.28273	127.211	3.28966
		999	46	M	5.43	209.978	3.91	346.309	1.17	45.2439	3.3	127.611		2.48273	115.262	2.98066
		1000	65	M	5.12	197.99	1.63	144.369	0.83	32.0961	3.8	146.946		3.54909	138.655	3.58561
		1001	66	M	6.18	238.981	1.4	123.998	0.99	38.2833	4.93	190.643		4.55364	174.864	4.52199
		1002	50	F	5.62	217.325	2.37	209.911	0.93	35.9631	3.96	153.133		3.61273	146.377	3.78531
		1003	39	M	5.48	211.912	3.79	335.68	0.97	37.5099	3.83	148.106		2.78727	126.447	3.26993
		1004	36	M	4.89	189.096	1.75	154.998	0.86	33.2562	3.36	129.931		3.23455	128.648	3.32683
		1005	59	F	4.7	181.749	1.14	100.97	1.2	46.404	3	116.01		2.98182	114.31	2.95605
		1006	70	M	7.58	293.119	2.2	194.854	1.29	49.8843	5.31	205.338		5.29	205.762	5.32102
		1007	60	M	7.43	287.318	2.02	178.911	0.96	37.1232	5.54	214.232		5.55182	215.114	5.56285
		1008	59	F	4.49	173.628	1.76	155.883	0.92	35.5764	3.1	119.877		2.77	111.175	2.875
		1009	78	F	5.83	225.446	1.65	146.14	1.51	58.3917	3.93	151.973		3.57	139.481	3.60697
		1010	59	F	5.42	209.591	1.37	121.341	0.96	37.1232	4.08	157.774		3.83727	148.2	3.83245
		1011	72	M	5.69	220.032	1.16	102.741	1.36	52.5912	4.3	166.281		3.80273	145.581	3.76473
		1012	33	M	5.79	223.899	1.79	158.54	1.28	49.4976	4.05	156.613		3.69636	145.042	3.7508
		1013	59	F	6.49	250.968	3.17	280.767	1.27	49.1109	4.28	165.508		3.77909	155.83	4.02976
		1014	76	F	4.9	189.483	0.7	61.999	1.67	64.5789	3.54	136.892		2.91182	109.782	2.83897
		1015	39	M	5.01	193.737	0.72	63.7704	1.32	51.0444	3.85	148.88		3.36273	127.139	3.2878
		1016	40	M	4.69	181.362	0.73	64.6561	1.3	50.271	3.45	133.412		3.05818	115.322	2.98221
		1017	51	F	6.09	235.5	2.46	217.882	1.13	43.6971	3.89	150.426		3.84182	152.896	3.95388
		1018	51	F	5.52	213.458	1.56	138.169	1.27	49.1109	3.72	143.852		3.54091	137.776	3.5629
		1019	65	F	5.18	200.311	2.81	248.882	1.11	42.9237	3.11	120.264		2.79273	121.832	3.15059
		1020	74	F	5.59	216.165	0.62	54.9134	1.93	74.6331	3.36	129.931		3.37818	126.691	3.27622
		1021	57	M	5.62	217.325	4.28	379.08	0.81	31.3227	3.5	135.345		2.86455	131.848	3.4096
		1022	56	F	4.94	191.03	2.04	180.683	1.31	50.6577	3.09	119.49		2.70273	110.258	2.85128
		1023	65	M	5.76	222.739	1.35	119.57	1.33	51.4311	4.86	187.936		3.81636	147.394	3.81161
		1024	43	M	5.75	222.353	2.94	260.396	1.08	41.7636	4.1	158.547		3.33364	140.528	3.63405
		1025	48	F	10.81	418.023	1.67	147.912	1.23	47.5641	8.85	342.229		8.82091	339.644	8.78318
		1026	71	F	6.48	250.582	0.84	74.3988	1.06	40.9902	4.64	179.429		5.03818	191.877	4.96195
		1027	27	M	5.01	193.737	1.57	139.055	1.48	57.2316	3.08	119.104		2.81636	111.674	2.88789
		1028	62	F	5.9	228.153	3.52	311.766	1.14	44.0838	3.9	150.813		3.16	139.531	3.60828
		1029	30	M	6.15	237.821	0.77	68.1989	1.21	46.7907	4.82	186.389		4.59	174.396	4.50988
		1030	47	M	5.01	193.737	1.91	169.169	1.02	39.4434	3.33	128.771		3.12182	125.621	3.24855
		1031	62	F	5.38	208.045	1.9	168.283	1.61	62.2587	3.47	134.185		2.90636	117.263	3.03243
		1032	75	F	5.41	209.205	1.55	137.284	1.58	61.0986	3.56	137.665		3.12545	122.683	3.17259
		1033	66	F	6.5	251.355	2.77	245.339	1.74	67.2858	4.22	163.187		3.50091	144.498	3.73673
		1034	41	F	4.95	191.417	2.31	204.597	1.11	42.9237	3.13	121.037		2.79	116.525	3.01333
		1035	75	F	4.48	173.242	1.94	171.826	0.94	36.3498	3.01	116.397		2.65818	107.769	2.7869
		1036	26	M	5.08	196.444	0.79	69.9703	1.86	71.9262	3.31	127.998		2.86091	108.615	2.80879
		1037	60	F	4.71	182.136	1.48	131.084	1.43	55.2981	3.13	121.037		2.60727	103.84	2.68531
		1038	52	M	4.93	190.643	2.31	204.597	1.1	42.537	3.22	124.517		2.78	116.138	3.00333
		1039	46	M	4.98	192.577	0.98	86.7986	1.37	52.9779	3.56	137.665		3.16455	120.729	3.12206
		1040	63	F	5.69	220.032	1.06	93.8842	1.98	76.5666	3.7	143.079		3.22818	123.906	3.20422
		1041	25	M	5.09	196.83	0.97	85.9129	1.08	41.7636	3.65	141.145		3.56909	136.39	3.52704
		1042	64	F	4.75	183.683	1.94	171.826	1.11	42.9237	3.16	122.197		2.75818	111.636	2.8869
		1043	70	M	5.67	219.259	3.56	315.309	0.72	27.8424	3.94	152.36		3.33182	142.907	3.69559
		1044	57	F	5.21	201.471	0.94	83.2558	1.65	63.8055	3.27	126.451		3.13273	119.566	3.09198
		1045	50	F	4.45	172.082	0.56	49.5992	1.12	43.3104	3.39	131.091		3.07545	114.183	2.95277
		1046	66	F	5.57	215.392	1.13	100.084	1.46	56.4582	3.55	137.279		3.59636	138.083	3.57082
		1047	42	M	4.69	181.362	1.82	161.197	0.99	38.2833	3.31	127.998		2.87273	115.286	2.9813
		1048	34	M	4.98	192.577	1.18	104.513	1.28	49.4976	3.52	136.118		3.16364	122.176	3.15948
		1049	57	F	5.07	196.057	1.3	115.141	1.1	42.537	3.46	133.798		3.37909	130.943	3.38619
		1050	68	M	5.28	204.178	1.16	102.741	1.78	68.8326	3.73	144.239		2.97273	114.797	2.96864
		1051	53	F	5.53	213.845	0.99	87.6843	1.88	72.6996	3.82	147.719		3.2	122.084	3.15708
		1052	26	F	5.34	206.498	1.56	138.169	1.29	49.8843	3.63	140.372		3.34091	131.027	3.38835
		1053	63	F	6.44	249.035	0.89	78.8273	2.41	93.1947	4.29	165.894		3.62545	138.323	3.57703
		1054	31	M	5.18	200.311	2.53	224.082	1.94	75.0198	3.02	116.783		2.09	94.1683	2.43519
		1055	41	F	4.34	167.828	0.76	67.3132	1.24	47.9508	3.04	117.557		2.75455	104.579	2.7044
		1056	56	M	4.71	182.136	1.33	117.798	1.04	40.2168	3.15	121.811		3.06545	119.265	3.0842
		1057	23	F	6.67	257.929	2.36	209.025	1.73	66.8991	4.32	167.054		3.86727	153.704	3.97478
		1058	36	M	5.64	218.099	1.84	162.969	1.62	62.6454	4.03	155.84		3.18364	127.355	3.29341
		1059	69	M	5.03	194.51	1.31	116.027	0.92	35.5764	3.27	126.451		3.51455	136.621	3.53302
		1060	34	F	4.46	172.468	0.61	54.0277	1.4	54.138	3.13	121.037		2.78273	104.477	2.70177
		1061	61	M	5.21	201.471	1.75	154.998	0.91	35.1897	3.93	151.973		3.50455	137.578	3.55776
		1062	47	F	5.68	219.646	1.07	94.7699	1.35	52.2045	3.89	150.426		3.84364	147.277	3.80859
		1063	67	F	5.09	196.83	1.49	131.969	1.11	42.9237	3.53	136.505		3.30273	129.007	3.33611
		1064	80	M	5.56	215.005	0.87	77.0559	1.38	53.3646	4.26	164.734		3.78455	143.721	3.71662
		1065	29	M	6.42	248.261	0.99	87.6843	1.56	60.3252	4.78	184.843		4.41	168.451	4.35614
		1066	77	M	7.75	299.692	7.47	661.618	0.6	23.202	3.75	145.013		3.75455	177.742	4.5964
		1067	40	F	5.83	225.446	0.55	48.7135	2.36	91.2612	3.56	137.665		3.22	119.423	3.08828
		1068	64	F	5.89	227.766	0.74	65.5418	2.98	115.237	3.27	126.451		2.57364	97.2874	2.51585
		1069	68	F	5.51	213.072	1.88	166.512	1.95	75.4065	3.03	117.17		2.70545	109.443	2.83019
		1070	77	M	4.85	187.549	1.63	144.369	0.94	36.3498	3.35	129.544		3.16909	125.42	3.24335
		1071	60	F	5.86	226.606	2.11	186.883	1.77	68.4459	3.51	135.732		3.13091	128.018	3.31054
		1072	37	M	4.95	191.417	4.08	361.366	0.9	34.803	3.11	120.264		2.19545	108.431	2.80404
		1073	54	F	4.74	183.296	2.13	188.654	1	38.67	3.1	119.877		2.77182	114.198	2.95315
		1074	63	F	6	232.02	1.8	159.426	1.07	41.3769	4.47	172.855		4.11182	159.984	4.13719
		1075	58	F	5.77	223.126	2.17	192.197	1.4	54.138	3.38	130.705		3.38364	135.851	3.51309
		1076	68	F	7.45	288.091	3.23	286.081	0.97	37.5099	5.44	210.365		5.01182	199.496	5.15896
		1077	76	F	4.94	191.03	1.17	103.627	1.28	49.4976	3.59	138.825		3.12818	120.807	3.12406
		1078	69	F	6.03	233.18	1.25	110.712	1.32	51.0444	4.17	161.254		4.14182	159.071	4.11357
		1079	64	M	5.15	199.151	1.07	94.7699	1.58	61.0986	3.77	145.786		3.08364	118.308	3.05945
		1080	82	F	5.59	216.165	1.02	90.3414	1.66	64.1922	3.65	141.145		3.46636	132.752	3.43295
		1081	36	M	4.33	167.441	0.99	87.6843	1.08	41.7636	3.08	119.104		2.8	107.41	2.77762
		1082	59	F	6.28	242.848	2.02	178.911	1.35	52.2045	4.24	163.961		4.01182	157.511	4.07324
		1083	47	F	5.21	201.471	1.89	167.397	1.5	58.005	3.45	133.412		2.85091	115.093	2.97631
		1084	68	M	4.38	169.375	1.44	127.541	1	38.67	3.03	117.17		2.72545	106.64	2.75772
		1085	54	M	5.33	206.111	3.3	292.281	1.25	48.3375	3.28	126.838		2.58	116.019	3.00026
		1086	49	F	4.44	171.695	0.61	54.0277	1.12	43.3104	3.09	119.49		3.04273	114.531	2.96178
		1087	60	F	5.44	210.365	1.83	162.083	1.14	44.0838	3.68	142.306		3.46818	136.266	3.52383
		1088	56	M	5.67	219.259	2.01	178.026	1.81	69.9927	3.76	145.399		2.94636	119.595	3.09273
		1089	42	F	4.35	168.214	1.56	138.169	1.11	42.9237	3.01	116.397		2.53091	101.469	2.62398
		1090	51	M	4.16	160.867	0.74	65.5418	0.85	32.8695	3.2	123.744		2.97364	112.755	2.91586
		1091	61	F	6.22	240.527	1.63	144.369	1.12	43.3104	4.57	176.722		4.35909	168.343	4.35335
		1092	28	F	5.3	204.951	1.24	109.827	1.38	53.3646	3.71	143.466		3.35636	129.621	3.352
		1093	65	M	5.17	199.924	2.8	247.996	1.56	60.3252	3.21	124.131		2.33727	102.024	2.63833
		1094	56	M	8.58	331.789	1.92	170.054	1.4	54.138	6.75	261.023		6.30727	243.64	6.30052
		1095	68	F	4.67	180.589	0.69	61.1133	1.38	53.3646	3.04	117.557		2.97636	112.319	2.90456
		1096	65	M	6.12	236.66	3.8	336.566	1.75	67.6725	3.61	139.599		2.64273	120.907	3.12666
		1097	40	M	4.8	185.616	0.87	77.0559	1.47	56.8449	3.38	130.705		2.93455	112.02	2.89683
		1098	63	F	5.78	223.513	1.73	153.226	1.01	39.0567	4.5	174.015		3.98364	156.081	4.03625
		1099	69	F	5.3	204.951	2.57	227.625	1.4	54.138	3.3	127.611		2.73182	116.324	3.00815
		1100	28	M	5.45	210.752	1.41	124.884	1.47	56.8449	3.86	149.266		3.33909	130.344	3.37069
		1101	80	F	4.91	189.87	2.31	204.597	1.01	39.0567	3.01	116.397		2.85	118.845	3.07333
		1102	51	F	5.23	202.244	1.49	131.969	0.94	36.3498	3.64	140.759		3.61273	140.018	3.62086
		1103	68	M	5.75	222.353	2.02	178.911	1.03	39.8301	4.42	170.921		3.80182	151.134	3.90834
		1104	47	F	4.47	172.855	1.09	96.5413	1.34	51.8178	3.11	120.264		2.63455	101.729	2.63071
		1105	59	F	5.11	197.604	1.77	156.769	0.9	34.803	3.67	141.919		3.40545	133.769	3.45928
		1106	69	F	5.03	194.51	0.54	47.8278	1.45	56.0715	3.11	120.264		3.33455	123.945	3.20523
		1107	63	F	5.12	197.99	1.78	157.655	0.99	38.2833	3.95	152.747		3.32091	132.525	3.4271
		1108	21	M	7.69	297.372	2.28	201.94	1.27	49.1109	6.27	242.461		5.38364	209.427	5.41578
		1109	62	M	4.32	167.054	0.88	77.9416	1.24	47.9508	3.16	122.197		2.68	102.16	2.64185
		1110	74	F	6.4	247.488	3.91	346.309	0.84	32.4828	4.08	157.774		3.78273	161.727	4.18226
		1111	70	M	4.89	189.096	1.28	113.37	0.91	35.1897	3.21	124.131		3.39818	131.677	3.40517
		1112	46	U	6.06	234.34	0.92	81.4844	1.13	43.6971	4.74	183.296		4.51182	171.693	4.43999
		1113	37	M	5.6	216.552	3.45	305.567	0.88	34.0296	3.23	124.904		3.15182	138.87	3.59118
		1114	59	F	5.24	202.631	2.44	216.111	1.52	58.7784	3.16	122.197		2.61091	110.085	2.8468
		1115	76	F	7.01	271.077	5.16	457.021	1.24	47.9508	4.89	189.096		3.42455	154.914	4.00607
		1116	54	M	5.53	213.845	1	88.57	1	38.67	4.09	158.16		4.07545	155.921	4.03211
		1117	58	F	5.84	225.833	1.19	105.398	1.1	42.537	4.59	177.495		4.19909	160.871	4.16011
		1118	65	M	6.29	243.234	1.1	97.427	1.18	45.6306	4.94	191.03		4.61	175.953	4.55015
		1119	63	F	5.33	206.111	1.18	104.513	1.01	39.0567	3.96	153.133		3.78364	144.818	3.74499
		1120	46	M	6.41	247.875	2.42	214.339	1.16	44.8572	4.4	170.148		4.15	164.743	4.26024
		1121	49	F	4.89	189.096	0.66	58.4562	1.58	61.0986	3.17	122.584		3.01	113.74	2.94132
		1122	55	M	8.03	310.52	1.52	134.626	1.79	69.2193	5.51	213.072		5.54909	212.657	5.49931
		1123	60	F	5.85	226.219	2.89	255.967	1.19	46.0173	4.01	155.067		3.34636	140.823	3.64167
		1124	37	F	7.29	281.904	1.12	99.1984	1.72	66.5124	5.14	198.764		5.06091	193.348	4.99997
		1125	57	F	4.96	191.803	1.23	108.941	1.11	42.9237	3.43	132.638		3.29091	127.091	3.28658
		1126	43	F	4.81	186.003	1.77	156.769	1.53	59.1651	3.03	117.17		2.47545	101.552	2.62614
		1127	33	F	8.14	314.774	1.04	92.1128	1.86	71.9262	6.23	240.914		5.80727	221.426	5.72608
		1128	39	M	5.49	212.298	2.99	264.824	0.97	37.5099	3.67	141.919		3.16091	134.046	3.46643
		1129	47	F	5.03	194.51	2.25	199.282	1.51	58.3917	3.21	124.131		2.49727	103.976	2.68882
		1130	49	M	6.86	265.276	2.79	247.11	1.32	51.0444	4.57	176.722		4.27182	172.349	4.45694
		1131	54	F	5.81	224.673	0.92	81.4844	1.61	62.2587	3.7	143.079		3.78182	143.895	3.72112
		1132	56	M	6.04	233.567	5.71	505.735	1.14	44.0838	3.36	129.931		2.30455	127.047	3.28543
		1133	38	M	4.85	187.549	1.7	150.569	0.86	33.2562	3.61	139.599		3.21727	127.878	3.30692
		1134	70	F	7.56	292.345	1.29	114.255	1.41	54.5247	6.04	233.567		5.56364	212.43	5.49345
		1135	59	F	5.69	220.032	1.33	117.798	1.33	51.4311	4.41	170.535		3.75545	145.042	3.75078
		1136	64	F	5.16	199.537	2.15	190.425	1.63	63.0321	3.24	125.291		2.55273	105.791	2.73576
		1137	51	M	4.64	179.429	1.02	90.3414	1.22	47.1774	3.1	119.877		2.95636	113.03	2.92295
		1138	26	F	5.4	208.818	1.2	106.284	1.15	44.4705	3.7	143.079		3.70455	142.205	3.67742
		1139	80	F	5.46	211.138	1.05	92.9985	1.35	52.2045	3.94	152.36		3.63273	139.147	3.59834
		1140	39	M	5.51	213.072	0.55	48.7135	1.83	70.7661	3.87	149.653		3.43	127.544	3.29829
		1141	55	M	4.46	172.468	1.27	112.484	1.15	44.4705	3.06	118.33		2.73273	107.167	2.77135
		1142	49	F	6.88	266.05	2.1	185.997	1.43	55.2981	4.92	190.256		4.49545	176.308	4.55931
		1143	27	M	5.57	215.392	0.48	42.5136	2.21	85.4607	3.29	127.224		3.14182	117.427	3.03667
		1144	71	M	5.42	209.591	1.97	174.483	0.95	36.7365	3.75	145.013		3.57455	142.244	3.67843
		1145	66	F	5.21	201.471	1.82	161.197	1.67	64.5789	3.45	133.412		2.71273	109.099	2.8213
		1146	50	F	4.5	174.015	2.72	240.91	0.65	25.1355	3.01	116.397		2.61364	112.378	2.90609
		1147	53	M	4.97	192.19	0.99	87.6843	1.28	49.4976	3.41	131.865		3.24	123.63	3.19708
		1148	43	F	4.74	183.296	1.85	163.855	1.19	46.0173	3.32	128.384		2.70909	109.028	2.81946
		1149	67	F	5.53	213.845	1.15	101.855	1.56	60.3252	3.81	147.333		3.44727	133.149	3.44323
		1150	62	M	5.29	204.564	0.93	82.3701	1.85	71.5395	3.3	127.611		3.01727	115.118	2.97696
		1151	71	F	5.4	208.818	2.3	203.711	1.14	44.0838	3.65	141.145		3.21455	130.782	3.38203
		1152	36	F	5.37	207.658	1.35	119.57	2.04	78.8868	3.17	122.584		2.71636	107.031	2.76783
		1153	69	F	4.65	179.816	1.84	162.969	0.97	37.5099	3.23	124.904		2.84364	114.208	2.95341
		1154	72	F	5.05	195.284	1.56	138.169	1.77	68.4459	3.4	131.478		2.57091	103.015	2.66398
		1155	19	F	5.46	211.138	0.58	51.3706	1.28	49.4976	4.2	162.414		3.91636	147.371	3.81101
		1156	34	M	4.61	178.269	1.02	90.3414	1.02	39.4434	3.15	121.811		3.12636	119.604	3.09295
		1157	64	F	5.22	201.857	3.21	284.31	0.74	28.6158	3.45	133.412		3.02091	129.502	3.34891
		1158	47	F	4.49	173.628	1.73	153.226	0.89	34.4163	3.02	116.783		2.81364	112.33	2.90486
		1159	70	M	5.6	216.552	1.69	149.683	1.16	44.8572	3.98	153.907		3.67182	143.976	3.72321
		1160	57	F	4.54	175.562	1.75	154.998	0.78	30.1626	3.44	133.025		2.96455	118.207	3.05682
		1161	67	M	4.58	177.109	1.19	105.398	0.91	35.1897	3.36	129.931		3.12909	120.839	3.1249
		1162	46	F	5.56	215.005	1.66	147.026	1.25	48.3375	3.96	153.133		3.55545	139.441	3.60593
		1163	78	F	5.35	206.885	1.19	105.398	1.69	65.3523	3.68	142.306		3.11909	120.453	3.1149
		1164	35	M	6.16	238.207	0.76	67.3132	1.8	69.606	4.47	172.855		4.01455	152.574	3.94557
		1165	74	M	6.77	261.796	3.85	340.994	1.38	53.3646	4.18	161.641		3.64	155.971	4.0334
		1166	64	F	5.12	197.99	2.58	228.511	1.05	40.6035	3.12	120.65		2.89727	122.764	3.17468
		1167	32	F	5	193.35	0.44	38.9708	1.4	54.138	3.43	132.638		3.4	127.403	3.29463
		1168	63	F	6.05	233.953	1.42	125.769	1.2	46.404	4.51	174.402		4.20455	162.396	4.19955
		1169	36	M	4.91	189.87	0.59	52.2563	1.8	69.606	3.24	125.291		2.84182	106.865	2.76352
		1170	64	F	4.77	184.456	1.71	151.455	1.09	42.1503	3.32	128.384		2.90273	115.735	2.9929
		1171	36	M	5.52	213.458	2.09	185.111	0.93	35.9631	4.22	163.187		3.64	145.02	3.75021
		1172	59	F	5.85	226.219	0.96	85.0272	1.82	70.3794	4.15	160.481		3.59364	137.356	3.55202
		1173	57	F	5.22	201.857	1.68	148.798	1.02	39.4434	3.76	145.399		3.43636	134.859	3.48745
		1174	71	M	7.08	273.784	0.45	39.8565	2.42	93.5814	5.12	197.99		4.45545	168.124	4.3477
		1175	45	F	5.2	201.084	1.01	89.4557	1.68	64.9656	3.53	136.505		3.06091	117.085	3.02783
		1176	55	M	5	193.35	1.72	152.34	1.16	44.8572	3.37	130.318		3.05818	121.766	3.14888
		1177	27	U	4.47	172.855	0.7	61.999	1.31	50.6577	3.21	124.131		2.84182	107.075	2.76897
		1178	23	F	6.25	241.688	0.71	62.8847	1.72	66.5124	4.53	175.175		4.20727	159.454	4.12348
		1179	38	F	6.77	261.796	1.09	96.5413	1.76	68.0592	4.62	178.655		4.51455	172.283	4.45524
		1180	54	F	6.03	233.18	3.02	267.481	1.52	58.7784	3.88	150.04		3.13727	133.251	3.44586
		1181	27	M	4.72	182.522	0.58	51.3706	1.38	53.3646	3.41	131.865		3.07636	115.986	2.99939
		1182	65	F	4.5	174.015	1.39	123.112	1.01	39.0567	3.05	117.944		2.85818	111.73	2.88933
		1183	64	M	5.22	201.857	3.55	314.423	0.99	38.2833	3.35	129.544		2.61636	118.656	3.06846
		1184	32	U	7.24	279.971	1.79	158.54	1.43	55.2981	5.46	211.138		4.99636	192.318	4.97333
		1185	37	F	5.25	203.018	1.09	96.5413	1.57	60.7119	3.55	137.279		3.18455	122.193	3.15991
		1186	58	F	6.17	238.594	1.86	164.74	1.05	40.6035	4.19	162.027		4.27455	166.907	4.31622
		1187	70	F	4.27	165.121	0.94	83.2558	1.09	42.1503	3.22	124.517		2.75273	105.626	2.73148
		1188	64	F	6.01	232.407	1.79	158.54	1.21	46.7907	4.02	155.453		3.98636	156.257	4.0408
		1189	69	M	4.92	190.256	1.41	124.884	1.23	47.5641	3.86	149.266		3.04909	119.129	3.08068
		1190	46	F	6.1	235.887	0.49	43.3993	2.72	105.182	3.72	143.852		3.15727	117.553	3.03993
		1191	48	F	5.59	216.165	2.19	193.968	1.74	67.2858	3.3	127.611		2.85455	117.594	3.04099
		1192	26	F	5.58	215.779	1.13	100.084	2.15	83.1405	3.23	124.904		2.91636	111.787	2.89082
		1193	25	U	12.16	470.227	3.59	317.966	2.22	85.8474	9.27	358.471		8.30818	330.487	8.5464
		1194	51	M	5.25	203.018	2.27	201.054	1	38.67	3.48	134.572		3.21818	129.683	3.3536
		1195	41	M	4.47	172.855	0.79	69.9703	1.05	40.6035	3.24	125.291		3.06091	115.979	2.99922
		1196	75	F	4.39	169.761	1.8	159.426	0.88	34.0296	3.01	116.397		2.69182	108.244	2.7992
		1197	66	F	5.81	224.673	1.05	92.9985	1.46	56.4582	4.18	161.641		3.87273	147.997	3.82721
		1198	40	M	4.62	178.655	2.66	235.596	0.36	13.9212	3.44	133.025		3.05091	126.735	3.27736
		1199	52	M	5.01	193.737	1.29	114.255	1.59	61.4853	3.21	124.131		2.83364	109.848	2.84068
		1200	84	F	5.3	204.951	0.37	32.7709	2.18	84.3006	3.32	128.384		2.95182	111.012	2.87077
		1201	36	M	6.73	260.249	0.71	62.8847	2.26	87.3942	4.69	181.362		4.14727	157.134	4.06348
		1202	58	F	6.38	246.715	0.88	77.9416	2.2	85.074	4.09	158.16		3.78	143.515	3.71129
		1203	36	M	4.64	179.429	0.6	53.142	1.63	63.0321	3.2	123.744		2.73727	102.771	2.65765
		1204	37	M	4.35	168.214	0.98	86.7986	0.78	30.1626	3.26	126.064		3.12455	119.183	3.08206
		1205	58	M	4.78	184.843	0.8	70.856	1.61	62.2587	3.09	119.49		2.80636	106.48	2.75358
		1206	79	F	6.48	250.582	1.18	104.513	1.21	46.7907	4.98	192.577		4.73364	181.071	4.68249
		1207	65	F	6.17	238.594	3.64	322.395	1.06	40.9902	3.88	150.04		3.45545	148.005	3.8274
		1208	49	M	5.22	201.857	1.84	162.969	1.17	45.2439	3.54	136.892		3.21364	128.515	3.32341
		1209	46	F	4.98	192.577	1.29	114.255	1.54	59.5518	3.07	118.717		2.85364	110.622	2.86068
		1210	68	F	5.15	199.151	1.26	111.598	1.06	40.9902	3.67	141.919		3.51727	136.278	3.52416
		1211	37	M	6.03	233.18	1.22	108.055	1.2	46.404	4.77	184.456		4.27545	164.265	4.24788
		1212	66	M	6.49	250.968	1.25	110.712	1.11	42.9237	5.16	199.537		4.81182	183.977	4.75764
		1213	68	F	8.24	318.641	5.9	522.563	0.99	38.2833	5.17	199.924		4.56818	202.363	5.23311
		1214	51	M	5.5	212.685	1.26	111.598	1	38.67	3.89	150.426		3.92727	151.24	3.91106
		1215	62	F	5.93	229.313	1.62	143.483	1.02	39.4434	4	154.68		4.17364	162.797	4.20994
		1216	24	M	5.06	195.67	1.18	104.513	1.58	61.0986	3.37	130.318		2.94364	113.669	2.93948
		1217	42	M	4.84	187.163	2.08	184.226	1.06	40.9902	3.51	135.732		2.83455	115.468	2.98601
		1218	42	M	6.08	235.114	4.71	417.165	0.91	35.1897	3.83	148.106		3.02909	144.302	3.73165
		1219	43	F	6.98	269.917	4.79	424.25	1.19	46.0173	4.44	171.695		3.61273	160.578	4.15256
		1220	44	M	4.79	185.229	1.59	140.826	1.05	40.6035	3.16	122.197		3.01727	119.478	3.08971
		1221	42	M	4.73	182.909	1.43	126.655	1.36	52.5912	3.15	121.811		2.72	106.421	2.75204
		1222	65	F	5.12	197.99	2.93	259.51	1.08	41.7636	3.09	119.49		2.70818	119.154	3.08132
		1223	69	F	5.14	198.764	1.68	148.798	1.26	48.7242	3.41	131.865		3.11636	123.935	3.20495
		1224	65	F	4.85	187.549	1.12	99.1984	1.51	58.3917	3.37	130.318		2.83091	109.707	2.83703
		1225	56	F	4.42	170.921	0.87	77.0559	0.99	38.2833	3.56	137.665		3.03455	115.515	2.98721
		1226	40	F	4.89	189.096	1.09	96.5413	1.2	46.404	3.36	129.931		3.19455	122.58	3.16991
		1227	46	M	5.37	207.658	3.69	326.823	1.01	39.0567	3.58	138.439		2.68273	121.912	3.15265
		1228	52	F	6.31	244.008	1.19	105.398	1.37	52.9779	4.89	189.096		4.39909	168.117	4.34751
		1229	59	M	5.1	197.217	2.81	248.882	1.13	43.6971	3.17	122.584		2.69273	117.965	3.05058
		1230	50	F	5.33	206.111	2.56	226.739	0.8	30.936	3.26	126.064		3.36636	138.604	3.58431
		1231	66	M	5.94	229.7	3.06	271.024	1.03	39.8301	3.91	151.2		3.51909	148.174	3.83177
		1232	70	F	5.39	208.431	2.52	223.196	1.51	58.3917	3.16	122.197		2.73455	116.222	3.0055
		1233	52	M	6.35	245.554	0.78	69.0846	1.24	47.9508	5.09	196.83		4.75545	180.754	4.67429
		1234	66	F	3.45	133.412	1.52	134.626	1.78	68.8326	4.28	165.508		0.979091	42.865	1.10849
		1235	63	F	5.57	215.392	0.35	30.9995	2.56	98.9952	3.42	132.251		2.85091	107.279	2.77424
		1236	28	F	6	232.02	1.67	147.912	2.16	83.5272	3.73	144.239		3.08091	122.543	3.16897
		1237	24	F	5.83	225.446	1.65	146.14	1.37	52.9779	4.21	162.801		3.71	144.895	3.74697
		1238	60	F	5	193.35	0.68	60.2276	1.41	54.5247	3.24	125.291		3.28091	123.768	3.20065
		1239	66	F	4.98	192.577	2.54	224.968	1.08	41.7636	3.23	124.904		2.74545	116.727	3.01856
		1240	67	F	4.76	184.069	0.98	86.7986	1.34	51.8178	3.36	129.931		2.97455	113.382	2.93206
		1241	43	M	5.52	213.458	2.56	226.739	0.8	30.936	4.94	191.03		3.55636	145.952	3.77431
		1242	54	F	5.92	228.926	1.12	99.1984	1.75	67.6725	3.96	153.133		3.66091	140.148	3.62422
		1243	66	F	4.79	185.229	1.45	128.426	1.42	54.9114	3.03	117.17		2.71091	106.086	2.7434
		1244	71	F	6.02	232.793	0.81	71.7417	2.23	86.2341	3.85	148.88		3.42182	129.875	3.35857
		1245	62	F	4.62	178.655	1.1	97.427	1.41	54.5247	3.09	119.49		2.71	105.027	2.71601
		1246	59	F	4.94	191.03	1.62	143.483	0.91	35.1897	3.5	135.345		3.29364	130.218	3.36744
		1247	19	F	5.95	230.087	2.19	193.968	1.93	74.6331	3.7	143.079		3.02455	124.168	3.21099
		1248	28	M	5.94	229.7	1.55	137.284	2.01	77.7267	3.9	150.813		3.22545	126.55	3.27259
		1249	55	F	6.36	245.941	2.55	225.853	1.43	55.2981	4.33	167.441		3.77091	152.363	3.9401
		1250	62	M	5.39	208.431	0.93	82.3701	1.82	70.3794	3.4	131.478		3.14727	120.145	3.10696
		1251	61	F	4.96	191.803	1.66	147.026	0.92	35.5764	3.51	135.732		3.28545	130.433	3.37299
		1252	32	M	5.6	216.552	2.04	180.683	0.95	36.7365	4.04	156.227		3.72273	148.117	3.8303
		1253	58	M	6.04	233.567	2	177.14	1.25	48.3375	4.3	166.281		3.88091	154.152	3.98637
		1254	62	F	10.21	394.821	6.82	604.047	1.3	50.271	6.79	262.569		5.81	254.393	6.57861
		1255	67	F	8.27	319.801	2.84	251.539	1.59	61.4853	6.41	247.875		5.38909	213.398	5.51847
		1256	48	F	5.98	231.247	2.17	192.197	0.62	23.9754	5.05	195.284		4.37364	172.326	4.45636
		1257	66	F	4.98	192.577	1.97	174.483	1.26	48.7242	3.36	129.931		2.82455	114.772	2.968
		1258	26	M	6.92	267.596	2.04	180.683	1.24	47.9508	5.2	201.084		4.75273	186.186	4.81477
		1259	67	M	6.66	257.542	1.27	112.484	1.17	45.2439	5.13	198.377		4.91273	188.366	4.87113
		1260	62	F	4.53	175.175	1.63	144.369	1.29	49.8843	3	116.01		2.49909	100.821	2.60724
		1261	27	M	4.57	176.722	0.56	49.5992	1.26	48.7242	3.55	137.279		3.05545	113.41	2.93277
		1262	52	F	6.08	235.114	3.14	278.11	0.93	35.9631	3.73	144.239		3.72273	153.559	3.97103
		1263	78	M	5.53	213.845	0.99	87.6843	1.22	47.1774	4.17	161.254		3.86	147.182	3.80613
		1264	36	F	6.01	232.407	0.8	70.856	0.95	36.7365	4.77	184.456		4.69636	178.388	4.61312
		1265	44	M	6.38	246.715	1.41	124.884	0.84	32.4828	4.74	183.296		4.89909	188.214	4.86722
		1266	37	M	6.08	235.114	3.32	294.052	1.16	44.8572	3.81	147.333		3.41091	145.018	3.75015
		1267	54	F	4.32	167.054	1.71	151.455	0.92	35.5764	3.1	119.877		2.62273	104.907	2.7129
		1268	35	F	6.38	246.715	2.06	182.454	1.71	66.1257	4.29	165.894		3.73364	148.579	3.84226
		1269	77	M	4.91	189.87	2.19	193.968	1	38.67	3.17	122.584		2.91455	119.914	3.10099
		1270	25	M	5.41	209.205	0.91	80.5987	1.23	47.5641	3.95	152.747		3.76636	143.323	3.70633
		1271	44	F	6.6	255.222	6.39	565.962	0.96	37.1232	3.89	150.426		2.73545	142.637	3.6886
		1272	45	M	6.26	242.074	1.34	118.684	1.08	41.7636	4.84	187.163		4.57091	175.585	4.54062
		1273	50	F	5.64	218.099	2.29	202.825	1.65	63.8055	3.42	132.251		2.94909	122.602	3.17048
		1274	59	F	5.13	198.377	1.27	112.484	0.95	36.7365	3.8	146.946		3.60273	138.685	3.58639
		1275	72	F	4.18	161.641	0.72	63.7704	1.32	51.0444	3.04	117.557		2.53273	95.7659	2.47651
		1276	22	M	5.65	218.486	1.46	129.312	1.42	54.9114	4.01	155.067		3.56636	138.219	3.57434
		1277	59	M	4.49	173.628	0.89	78.8273	1.24	47.9508	3.07	118.717		2.84545	108.541	2.80687
		1278	49	M	9.07	350.737	1.52	134.626	2.17	83.9139	6.81	263.343		6.20909	238.179	6.15931
		1279	48	M	5.59	216.165	1.37	121.341	1.06	40.9902	3.92	151.586		3.90727	150.907	3.90245
		1280	48	F	7.05	272.623	3.08	272.796	0.96	37.1232	5.1	197.217		4.69	186.787	4.83031
		1281	60	F	6.55	253.288	2.02	178.911	1.41	54.5247	4.83	186.776		4.22182	165.632	4.28325
		1282	42	F	5.25	203.018	0.89	78.8273	2.42	93.5814	3.01	116.397		2.42545	92.2997	2.38687
		1283	47	F	6.37	246.328	3.26	288.738	1.16	44.8572	4.72	182.522		3.72818	154.137	3.98597
		1284	34	F	5.29	204.564	1.01	89.4557	1.28	49.4976	3.84	148.493		3.55091	136.034	3.51783
		1285	43	M	5.01	193.737	1.14	100.97	0.89	34.4163	3.75	145.013		3.60182	138.285	3.57605
		1286	48	M	4.53	175.175	0.74	65.5418	1.23	47.5641	3.18	122.971		2.96364	112.369	2.90586
		1287	42	M	4.52	174.788	0.89	78.8273	0.81	31.3227	3.57	138.052		3.30545	125.949	3.25703
		1288	77	F	5.99	231.633	1.24	109.827	1.96	75.7932	4.09	158.16		3.46636	133.875	3.462
		1289	59	M	5.14	198.764	1.11	98.3127	1.78	68.8326	3.34	129.158		2.85545	110.654	2.86152
		1290	26	F	5.74	221.966	1.62	143.483	1.83	70.7661	3.41	131.865		3.17364	125.578	3.24744
		1291	39	U	4.66	180.202	0.74	65.5418	1.51	58.3917	3.08	119.104		2.81364	106.568	2.75585
		1292	62	F	5.51	213.072	1.9	168.283	1.63	63.0321	3.63	140.372		3.01636	121.517	3.14243
		1293	41	M	4.76	184.069	1.4	123.998	1.05	40.6035	3.1	119.877		3.07364	120.07	3.10501
		1294	45	F	4.81	186.003	1.43	126.655	1.76	68.0592	3.09	119.49		2.4	94.9153	2.45451
		1295	42	F	4.52	174.788	2.05	181.568	1.07	41.3769	3.18	122.971		2.51818	103.15	2.66746
		1296	57	M	6.26	242.074	0.82	72.6274	2.28	88.1676	3.77	145.786		3.60727	137.4	3.55317
		1297	51	M	5.65	218.486	1.88	166.512	1.03	39.8301	4.52	174.788		3.76545	148.381	3.83712
		1298	60	M	4.13	159.707	0.5	44.285	1.14	44.0838	3.06	118.33		2.76273	102.598	2.65319
		1299	65	F	4.54	175.562	0.99	87.6843	0.87	33.6429	3.38	130.705		3.22	122.857	3.17708
		1300	31	F	13.02	503.483	3.67	325.052	1.48	57.2316	10.78	416.863		9.87182	391.158	10.1154
		1301	60	M	5.900		NULL		NULL		NULL			NULL	NULL
